# Supplementary material for: Exploring drug-target interaction networks of illicit drugs
Source: BMC Genomics. 2013 Oct 1;14(Suppl 4):S1. doi: 10.1186/1471-2164-14-S4-S1 (PMC3849475; doi:10.1186/1471-2164-14-S4-S1)
Supplement: Additional file 1 — KEGG pathways significantly enriched in illicit drugs' target genes compared to non-illicit drugs' target genes. [file 1471-2164-14-S4-S1-S1.xlsx]

## Sheet: enriched KEGG pathways
KEGG ID	KEGG pathway	# of illict drug's targets (%)	# of non-illicit drug's targets (%)	Fisher's exact test p-value
hsa04080	Neuroactive ligand-receptor interaction	48 (65.75)	100 (8.10)	2.2e-16
hsa04020	Calcium signaling pathway	13 (17.81)	67 (5.43)	0.0003
hsa05014	Amyotrophic lateral sclerosis (ALS)	5 (6.85)	14 (1.13)	0.002969
hsa04720	Long-term potentiation	5 (6.85)	14 (1.13)	0.002969
hsa04540	Gap junction	4 (5.48)	24 (1.94)	0.06611
hsa00360	Phenylalanine metabolism	2 (2.74)	11 (0.89)	0.1612
hsa00150	Androgen and estrogen metabolism	2 (2.74)	16 (1.30)	0.2657
hsa00340	Histidine metabolism	2 (2.74)	19 (1.54)	0.3293
hsa05322	Systemic lupus erythematosus	2 (2.74)	20 (1.62)	0.3502
hsa00910	Nitrogen metabolism	2 (2.74)	21 (1.70)	0.371
hsa00260	Glycine, serine and threonine metabolism	2 (2.74)	22 (1.78)	0.3914
hsa00350	Tyrosine metabolism	2 (2.74)	24 (1.94)	0.6528
hsa04730	Long-term depression	2 (2.74)	24 (1.94)	0.6528
hsa00982	Drug metabolism - cytochrome P450	2 (2.74)	30 (2.42)	0.6981
hsa05010	Alzheimer's disease	4 (5.48)	63 (5.10)	0.7853
hsa05012	Parkinson's disease	3 (4.11)	57 (4.62)	1
hsa00380	Tryptophan metabolism	2 (2.74)	19 (1.54)	1
hsa00330	Arginine and proline metabolism	2 (2.74)	42 (3.40)	1
hsa04270	Vascular smooth muscle contraction	2 (2.74)	37 (3.00)	1
