# Supplementary material for: Exploring drug-target interaction networks of illicit drugs
Source: BMC Genomics. 2013 Oct 1;14(Suppl 4):S1. doi: 10.1186/1471-2164-14-S4-S1 (PMC3849475; doi:10.1186/1471-2164-14-S4-S1)
Supplement: Additional file 2 — List of pairs in illicit drug-target network. [file 1471-2164-14-S4-S1-S2.xlsx]

## Sheet: Sheet1
Drug	Target gene		The illicit drug-target network
Methadyl Acetate	OPRM1
Calusterone	AR
Butorphanol	OPRM1
Butorphanol	OPRD1
Butorphanol	OPRK1
Heroin	OPRM1
Heroin	OPRD1
Heroin	OPRK1
Methyprylon	GABRA1
Diazepam	GABRR2
Diazepam	GABRR1
Diazepam	GABRA5
Diazepam	GABRE
Diazepam	GABRQ
Diazepam	GABRB3
Diazepam	GABRA3
Diazepam	GABRG1
Diazepam	GABRB2
Diazepam	TSPO
Diazepam	GABRB1
Diazepam	GABRG3
Diazepam	GABRA1
Diazepam	GABRR3
Diazepam	GABRG2
Diazepam	GABRD
Diazepam	GABRA2
Diazepam	GABRP
Dexfenfluramine	SLC6A4
Dexfenfluramine	HTR2C
Dimethylthiambutene	OPRM1
Dimethylthiambutene	OPRD1
Buprenorphine	OPRM1
Buprenorphine	OPRD1
Buprenorphine	OPRK1
4-Androstenedione	AKR1C3
4-Androstenedione	HSD17B1
4-Androstenedione	HSD3B1
Diethylpropion	SLC6A3
Diethylpropion	SLC6A2
Diprenorphine	OPRM1
Diprenorphine	OPRD1
Diprenorphine	OPRK1
Diprenorphine	TRIM13
Phenmetrazine	SLC6A3
Phenmetrazine	SLC6A2
Quazepam	GABRB1
Quazepam	GABRR2
Quazepam	GABRR1
Quazepam	GABRG3
Quazepam	GABRA5
Quazepam	GABRE
Quazepam	GABRA1
Quazepam	GABRR3
Quazepam	GABRG2
Quazepam	GABRB3
Quazepam	GABRD
Quazepam	GABRA3
Quazepam	GABRG1
Quazepam	GABRP
Quazepam	GABRA2
3-Methylthiofentanyl	OPRM1
3-Methylthiofentanyl	OPRD1
3-Methylthiofentanyl	OPRK1
Androstanedione	HSD17B1
Amineptine	SLC6A4
Amineptine	SLC6A2
Bromazepam	GABRR2
Bromazepam	GABRR1
Bromazepam	GABRA5
Bromazepam	GABRE
Bromazepam	GABRQ
Bromazepam	GABRB3
Bromazepam	GABRG1
Bromazepam	GABRA3
Bromazepam	GABRB2
Bromazepam	GABRB1
Bromazepam	GABRG3
Bromazepam	GABRA1
Bromazepam	GABRR3
Bromazepam	GABRG2
Bromazepam	GABRD
Bromazepam	GABRA6
Bromazepam	GABRA4
Bromazepam	GABRA2
Bromazepam	GABRP
3,4-Methylenedioxymethamphetamine	SLC6A3
3,4-Methylenedioxymethamphetamine	SLC6A4
3,4-Methylenedioxymethamphetamine	SLC18A2
3,4-Methylenedioxymethamphetamine	HTR2B
3,4-Methylenedioxymethamphetamine	HTR2C
3,4-Methylenedioxymethamphetamine	HTR2A
3,4-Methylenedioxymethamphetamine	SLC6A2
Chlordiazepoxide	GABRR2
Chlordiazepoxide	GABRR1
Chlordiazepoxide	GABRA5
Chlordiazepoxide	GABRE
Chlordiazepoxide	GABRQ
Chlordiazepoxide	GABRB3
Chlordiazepoxide	GABRG1
Chlordiazepoxide	GABRA3
Chlordiazepoxide	GABRB2
Chlordiazepoxide	GABRB1
Chlordiazepoxide	GABRG3
Chlordiazepoxide	GABRA1
Chlordiazepoxide	GABRR3
Chlordiazepoxide	GABRG2
Chlordiazepoxide	GABRD
Chlordiazepoxide	GABRA6
Chlordiazepoxide	GABRA4
Chlordiazepoxide	GABRA2
Chlordiazepoxide	GABRP
Dextroamphetamine	SLC6A3
Dextroamphetamine	SLC18A2
Dextroamphetamine	ADRA1A
Dextroamphetamine	TAAR1
Dextroamphetamine	SLC6A2
Dextroamphetamine	ADRA1B
Estazolam	GABRR2
Estazolam	GABRR1
Estazolam	GABRA5
Estazolam	GABRE
Estazolam	GABRB3
Estazolam	GABRA3
Estazolam	GABRG1
Estazolam	GABRB2
Estazolam	GABRB1
Estazolam	GABRG3
Estazolam	GABRA1
Estazolam	GABRG2
Estazolam	GABRR3
Estazolam	GABRD
Estazolam	GABRA2
Estazolam	GABRP
Ethylmorphine	OPRM1
Ethinamate	CA2
Ethinamate	CA1
Flurazepam	GABRR1
Flurazepam	GABRR2
Flurazepam	GABRA5
Flurazepam	GABRE
Flurazepam	GABRQ
Flurazepam	GABRB3
Flurazepam	GABRG1
Flurazepam	GABRA3
Flurazepam	GABRB2
Flurazepam	GABRB1
Flurazepam	GABRG3
Flurazepam	GABRA1
Flurazepam	GABRR3
Flurazepam	GABRG2
Flurazepam	GABRD
Flurazepam	GABRA6
Flurazepam	GABRA4
Flurazepam	GABRA2
Flurazepam	GABRP
Nandrolone decanoate	AR
Amobarbital	GRIK2
Amobarbital	GABRA5
Amobarbital	GABRA1
Amobarbital	GABRA4
Amobarbital	GABRA6
Amobarbital	CHRNA4
Amobarbital	GABRA3
Amobarbital	CHRNA7
Amobarbital	GABRA2
Amobarbital	GRIA2
Pregabalin	CACNA1A
Anileridine	OPRM1
Tenocyclidine	GRIN2B
Tenocyclidine	GRIN2D
Tenocyclidine	GRIN3B
Tenocyclidine	GRIN2A
Tenocyclidine	GRIN3A
Tenocyclidine	GRIN2C
Glutethimide	GABRA1
Clotiazepam	GABRR2
Clotiazepam	GABRR1
Clotiazepam	GABRA5
Clotiazepam	GABRE
Clotiazepam	GABRB3
Clotiazepam	GABRA3
Clotiazepam	GABRG1
Clotiazepam	GABRB2
Clotiazepam	GABRB1
Clotiazepam	GABRG3
Clotiazepam	GABRA1
Clotiazepam	GABRG2
Clotiazepam	GABRR3
Clotiazepam	GABRD
Clotiazepam	GABRA2
Clotiazepam	GABRP
Barbituric acid derivative	GRIK2
Barbituric acid derivative	GABRA5
Barbituric acid derivative	GABRA1
Barbituric acid derivative	GABRA4
Barbituric acid derivative	GABRA6
Barbituric acid derivative	CHRNA4
Barbituric acid derivative	GABRA3
Barbituric acid derivative	GABRA2
Barbituric acid derivative	CHRNA7
Barbituric acid derivative	GRIA2
Methamphetamine	SLC6A4
Methamphetamine	SLC6A3
Methamphetamine	MAOA
Methamphetamine	SLC18A2
Methamphetamine	TAAR1
Methamphetamine	SLC6A2
Methamphetamine	MAOB
Methamphetamine	SLC18A1
Methamphetamine	ADRA2B
Methamphetamine	ADRA2A
Methamphetamine	ADRA2C
Clobazam	GABRR2
Clobazam	GABRR1
Clobazam	GABRA5
Clobazam	GABRE
Clobazam	GABRQ
Clobazam	GABRB3
Clobazam	GABRG1
Clobazam	GABRA3
Clobazam	GABRB2
Clobazam	GABRB1
Clobazam	GABRG3
Clobazam	GABRA1
Clobazam	GABRR3
Clobazam	GABRG2
Clobazam	GABRD
Clobazam	GABRA6
Clobazam	GABRA4
Clobazam	GABRA2
Clobazam	GABRP
Carfentanil	OPRM1
Carfentanil	OPRD1
Carfentanil	OPRK1
Fentanyl	OPRM1
Fentanyl	OPRD1
Fentanyl	OPRK1
Diphenoxylate	OPRM1
Diphenoxylate	OPRD1
Oxycodone	OPRM1
Oxycodone	OPRD1
Oxycodone	OPRK1
Meprobamate	GABRA6
Meprobamate	GABRA4
Meprobamate	GABRA5
Meprobamate	GABRA3
Meprobamate	GABRA1
Meprobamate	GABRA2
Etorphine	OPRM1
Etorphine	OPRD1
Etorphine	POMC
Etorphine	OPRK1
Etorphine	TRIM13
Etorphine	OPRL1
Boldenone	AR
Hydrocodone	OPRM1
Hydrocodone	OPRD1
Flunitrazepam	TSPO
Flunitrazepam	GABRA6
Flunitrazepam	GABRA4
Flunitrazepam	GABRA3
Flunitrazepam	GABRA5
Flunitrazepam	GABRA2
Barbital	GRIK2
Barbital	GABRA5
Barbital	GABRA1
Barbital	GABRA4
Barbital	GABRA6
Barbital	CHRNA4
Barbital	GABRA3
Barbital	GABRA2
Barbital	CHRNA7
Barbital	GRIA2
Dihydrotestosterone	HSD17B1
Dihydrotestosterone	AR
4-Methoxyamphetamine	SLC6A4
4-Methoxyamphetamine	SLC6A3
4-Methoxyamphetamine	SLC18A2
4-Methoxyamphetamine	MAOA
4-Methoxyamphetamine	ADRA1A
4-Methoxyamphetamine	ADRA2A
4-Methoxyamphetamine	MAOB
3-Methylfentanyl	OPRM1
3-Methylfentanyl	OPRD1
3-Methylfentanyl	OPRK1
Zaleplon	TSPO
Zaleplon	GABRA1
Gamma Hydroxybutyric Acid	GABRB1
Propoxyphene	OPRM1
Propoxyphene	OPRD1
Propoxyphene	OPRK1
Phencyclidine	SIGMAR1
Phencyclidine	GRIN3A
Nandrolone phenpropionate	AR
Cocaine	SLC6A3
Cocaine	SLC6A4
Cocaine	CHRM1
Cocaine	SCN11A
Cocaine	SCN10A
Cocaine	SLC6A2
Cocaine	SCN5A
Cocaine	CHRM2
Phentermine	SLC6A4
Phentermine	SLC6A3
Phentermine	MAOA
Phentermine	SLC6A2
Phentermine	MAOB
Ethchlorvynol	GABRB1
Ethchlorvynol	GABRA5
Ethchlorvynol	GABRA1
Ethchlorvynol	GABRB3
Ethchlorvynol	GABRA4
Ethchlorvynol	GABRA6
Ethchlorvynol	GABRA3
Ethchlorvynol	GABRB2
Ethchlorvynol	GABRA2
Butabarbital	GRIK2
Butabarbital	GABRA5
Butabarbital	GABRA1
Butabarbital	GABRA4
Butabarbital	GABRA6
Butabarbital	CHRNA4
Butabarbital	GABRA3
Butabarbital	GABRA2
Butabarbital	CHRNA7
Butabarbital	GRIA2
MMDA	SLC18A1
MMDA	SLC6A3
MMDA	SLC6A4
MMDA	MAOA
MMDA	SLC18A2
MMDA	HTR2A
MMDA	SLC6A2
MMDA	MAOB
Rolicyclidine	DRD2
Rolicyclidine	GRIN3A
Butalbital	GRIK2
Butalbital	GABRA5
Butalbital	GABRA1
Butalbital	GABRA4
Butalbital	GABRA6
Butalbital	CHRNA4
Butalbital	GABRA3
Butalbital	GABRA2
Butalbital	CHRNA7
Butalbital	GRIA2
Dromostanolone	AR
Fludiazepam	GABRR2
Fludiazepam	GABRR1
Fludiazepam	GABRA5
Fludiazepam	GABRE
Fludiazepam	GABRB3
Fludiazepam	GABRA3
Fludiazepam	GABRG1
Fludiazepam	GABRB2
Fludiazepam	GABRB1
Fludiazepam	GABRG3
Fludiazepam	GABRA1
Fludiazepam	GABRG2
Fludiazepam	GABRR3
Fludiazepam	GABRD
Fludiazepam	GABRA2
Fludiazepam	GABRP
Fluoxymesterone	ESR1
Fluoxymesterone	NR3C1
Fluoxymesterone	PRLR
Fluoxymesterone	AR
Sibutramine	SLC6A3
Sibutramine	SLC6A4
Sibutramine	SLC6A2
Amphetamine	CARTPT
Amphetamine	SLC6A3
Amphetamine	SLC18A2
Amphetamine	TAAR1
Talbutal	GRIK2
Talbutal	GABRA5
Talbutal	GABRA1
Talbutal	GABRA4
Talbutal	GABRA6
Talbutal	CHRNA4
Talbutal	GABRA3
Talbutal	GABRA2
Talbutal	CHRNA7
Talbutal	GRIA2
Alfentanil	OPRM1
Fencamfamine	SLC6A3
Aprobarbital	GRIK2
Aprobarbital	GABRA5
Aprobarbital	GABRA1
Aprobarbital	GABRA4
Aprobarbital	GABRA6
Aprobarbital	CHRNA4
Aprobarbital	GABRA3
Aprobarbital	GABRA2
Aprobarbital	CHRNA7
Aprobarbital	GRIA2
Clonazepam	GABRR2
Clonazepam	GABRR1
Clonazepam	GABRA5
Clonazepam	GABRE
Clonazepam	GABRQ
Clonazepam	GABRB3
Clonazepam	GABRG1
Clonazepam	GABRA3
Clonazepam	GABRB2
Clonazepam	TSPO
Clonazepam	GABRB1
Clonazepam	GABRG3
Clonazepam	GABRA1
Clonazepam	GABRR3
Clonazepam	GABRG2
Clonazepam	GABRD
Clonazepam	GABRA4
Clonazepam	GABRA2
Clonazepam	GABRP
Halazepam	GABRR2
Halazepam	GABRR1
Halazepam	GABRA5
Halazepam	GABRE
Halazepam	GABRB3
Halazepam	GABRA3
Halazepam	GABRG1
Halazepam	GABRB2
Halazepam	GABRB1
Halazepam	GABRG3
Halazepam	GABRA1
Halazepam	GABRG2
Halazepam	GABRR3
Halazepam	GABRD
Halazepam	GABRA2
Halazepam	GABRP
Triazolam	GABRR2
Triazolam	GABRR1
Triazolam	GABRA5
Triazolam	GABRE
Triazolam	GABRQ
Triazolam	GABRB3
Triazolam	GABRG1
Triazolam	GABRA3
Triazolam	GABRB2
Triazolam	TSPO
Triazolam	GABRB1
Triazolam	GABRG3
Triazolam	GABRA1
Triazolam	GABRR3
Triazolam	GABRG2
Triazolam	GABRD
Triazolam	GABRA6
Triazolam	GABRA4
Triazolam	GABRA2
Triazolam	GABRP
Clorazepate	GABRR2
Clorazepate	GABRR1
Clorazepate	GABRA5
Clorazepate	GABRE
Clorazepate	GABRQ
Clorazepate	GABRB3
Clorazepate	GABRG1
Clorazepate	GABRA3
Clorazepate	GABRB2
Clorazepate	TSPO
Clorazepate	GABRB1
Clorazepate	GABRG3
Clorazepate	GABRA1
Clorazepate	GABRR3
Clorazepate	GABRG2
Clorazepate	GABRD
Clorazepate	GABRA6
Clorazepate	GABRA4
Clorazepate	GABRA2
Clorazepate	GABRP
Phendimetrazine	ADRA1A
Phendimetrazine	SLC6A2
Phendimetrazine	ADRA1B
Benzphetamine	SLC6A3
Benzphetamine	SLC18A2
Benzphetamine	ADRA1A
Benzphetamine	ADRA2A
Midazolam	GABRR2
Midazolam	GABRR1
Midazolam	GABRA5
Midazolam	GABRE
Midazolam	GABRQ
Midazolam	GABRB3
Midazolam	GABRG1
Midazolam	GABRA3
Midazolam	GABRB2
Midazolam	GABRB1
Midazolam	GABRG3
Midazolam	GABRA1
Midazolam	GABRR3
Midazolam	GABRG2
Midazolam	GABRD
Midazolam	GABRA6
Midazolam	GABRA4
Midazolam	GABRA2
Midazolam	GABRP
Dihydromorphine	OPRM1
Dihydromorphine	OPRD1
Dihydromorphine	POMC
Dihydromorphine	OPRK1
Dihydromorphine	TRIM13
Delta1-dihydrotestosterone	AR
Prazepam	GABRR2
Prazepam	GABRR1
Prazepam	GABRA5
Prazepam	GABRE
Prazepam	GABRB3
Prazepam	GABRA3
Prazepam	GABRG1
Prazepam	GABRB2
Prazepam	GABRB1
Prazepam	GABRG3
Prazepam	GABRA1
Prazepam	GABRG2
Prazepam	GABRR3
Prazepam	GABRD
Prazepam	GABRA2
Prazepam	GABRP
Codeine	OPRM1
Codeine	OPRD1
Codeine	OPRK1
Dimethyltryptamine	SIGMAR1
Dimethyltryptamine	HTR6
Dimethyltryptamine	HTR2A
Hydromorphone	OPRM1
Hydromorphone	OPRD1
Hydromorphone	OPRK1
Alprazolam	GABRR2
Alprazolam	GABRR1
Alprazolam	GABRA5
Alprazolam	GABRE
Alprazolam	GABRQ
Alprazolam	GABRB3
Alprazolam	GABRG1
Alprazolam	GABRA3
Alprazolam	GABRB2
Alprazolam	TSPO
Alprazolam	GABRB1
Alprazolam	GABRG3
Alprazolam	GABRA1
Alprazolam	GABRR3
Alprazolam	GABRG2
Alprazolam	GABRD
Alprazolam	GABRA4
Alprazolam	GABRA6
Alprazolam	GABRA2
Alprazolam	GABRP
Fenfluramine	SLC6A4
Fenfluramine	HTR2B
Fenfluramine	HTR2C
Dronabinol	CNR2
Dronabinol	CNR1
Butethal	GRIK2
Butethal	GABRA5
Butethal	GABRA1
Butethal	GABRA4
Butethal	GABRA6
Butethal	CHRNA4
Butethal	GABRA3
Butethal	GABRA2
Butethal	CHRNA7
Butethal	GRIA2
