# Supplementary material for: Exploring drug-target interaction networks of illicit drugs
Source: BMC Genomics. 2013 Oct 1;14(Suppl 4):S1. doi: 10.1186/1471-2164-14-S4-S1 (PMC3849475; doi:10.1186/1471-2164-14-S4-S1)
Supplement: Additional file 3 — List of pairs in full drug-target network. [file 1471-2164-14-S4-S1-S3.xlsx]

## Sheet: Full drug-target network
Drug	Target gene		The full drug-target network
Etoricoxib	PTGS2
Rizatriptan	HTR1F
Rizatriptan	HTR1B
Rizatriptan	HTR1D
Ramipril	ACE
Potassium Chloride	SLC12A7
Potassium Chloride	SLC12A5
Potassium Chloride	SLC12A2
Potassium Chloride	SLC12A6
Potassium Chloride	SLC12A1
Potassium Chloride	SLC12A4
Milrinone	PDE3A
Triflusal	NFKB1
Triflusal	NOS2
Triflusal	PDE10A
Triflusal	PTGS1
Diazoxide	SLC12A3
Diazoxide	KCNMA1
Diazoxide	CA2
Diazoxide	ATP1A1
Diazoxide	CA1
Interferon Alfa-2b, Recombinant	IFNAR1
Interferon Alfa-2b, Recombinant	IFNAR2
N-Acetyl-D-glucosamine	B4GALT3
N-Acetyl-D-glucosamine	B4GALT1
N-Acetyl-D-glucosamine	B4GALT4
N-Acetyl-D-glucosamine	RENBP
N-Acetyl-D-glucosamine	NAGLU
N-Acetyl-D-glucosamine	B4GALT2
N-Acetyl-D-glucosamine	NAGK
N-Acetyl-D-glucosamine	NAGPA
Nitrazepam	GABRR2
Nitrazepam	GABRR1
Nitrazepam	GABRA5
Nitrazepam	GABRE
Nitrazepam	GABRQ
Nitrazepam	SCN1A
Nitrazepam	GABRB3
Nitrazepam	GABRG1
Nitrazepam	GABRA3
Nitrazepam	GABRB2
Nitrazepam	GABRB1
Nitrazepam	GABRG3
Nitrazepam	GABRA1
Nitrazepam	GABRR3
Nitrazepam	GABRG2
Nitrazepam	GABRD
Nitrazepam	GABRA6
Nitrazepam	GABRA4
Nitrazepam	GABRA2
Nitrazepam	GABRP
Chlorpropamide	ABCC8
Dapiprazole	ADRA1A
Dapiprazole	ADRA1D
Dapiprazole	ADRA1B
Brimonidine	ADRA2B
Brimonidine	ADRA2A
Brimonidine	ADRA2C
Cyproheptadine	CHRM1
Cyproheptadine	HRH1
Cyproheptadine	HTR2C
Cyproheptadine	HTR2A
Cyproheptadine	CHRM3
Cyproheptadine	CHRM2
Carprofen	PTGS1
Carprofen	PTGS2
Amrinone	TNF
Amrinone	PDE4B
Amrinone	PDE3A
Cortisone acetate	NR3C1
Tiludronate	PTPN1
Tiludronate	ATP6V1A
Ticlopidine	P2RY12
Bethanechol	CHRM2
Alcaftadine	HRH1
Cyclizine	SULT1E1
Cyclizine	HRH1
Tadalafil	PDE5A
Tadalafil	PDE11A
Lansoprazole	ATP4A
Methylphenobarbital	GRIK2
Methylphenobarbital	GABRA5
Methylphenobarbital	GABRA1
Methylphenobarbital	GABRA4
Methylphenobarbital	GABRA6
Methylphenobarbital	CHRNA4
Methylphenobarbital	GABRA3
Methylphenobarbital	GABRA2
Methylphenobarbital	CHRNA7
Methylphenobarbital	GRIA2
Ketorolac	PTGS2
Ketorolac	PTGS1
Carvedilol	VCAM1
Carvedilol	NDUFC2
Carvedilol	VEGFA
Carvedilol	ADRB1
Carvedilol	GJA1
Carvedilol	ADRA1A
Carvedilol	ADRB2
Carvedilol	NPPB
Carvedilol	KCNH2
Phenacemide	SCN1A
Thalidomide	NFKB1
Thalidomide	TNF
Thalidomide	FGFR2
Thalidomide	PTGS2
Orphenadrine	GRIN1
Orphenadrine	GRIN3B
Orphenadrine	GRIN2D
Orphenadrine	HRH1
Orphenadrine	SCN10A
Orphenadrine	SLC6A2
Orphenadrine	GRIN3A
L-Valine	VARS
L-Valine	BCAT1
L-Valine	PCCB
Olsalazine	TPMT
Olsalazine	IFNG
Levobupivacaine	SCN10A
Bambuterol	ADRB2
Ethanolamine Oleate	F12
Dobutamine	ADRB2
Dobutamine	ADRB1
Pentoxifylline	PDE5A
Pentoxifylline	ADORA2A
Pentoxifylline	PDE4A
Pentoxifylline	ADORA1
Pentoxifylline	NT5E
Pentoxifylline	PDE4B
Venlafaxine	SLC6A3
Venlafaxine	SLC6A4
Venlafaxine	SLC6A2
Tioconazole	CYP51A1
Bretylium	ATP1A1
Nilutamide	AR
Anakinra	IL1R1
Spermine	SMS
Spermine	SMOX
Spermine	ODC1
Oxymorphone	OPRM1
Oxymorphone	OPRD1
Tasosartan	AGTR2
Tasosartan	AGTR1
Probenecid	SLC22A11
Probenecid	SLC22A6
Probenecid	PANX1
Sertraline	SLC6A3
Sertraline	SLC6A4
Milnacipran	SLC6A4
Milnacipran	SLC6A2
Bevacizumab	C1R
Bevacizumab	C1QB
Bevacizumab	VEGFA
Bevacizumab	FCGR3A
Bevacizumab	FCGR3B
Bevacizumab	FCGR2A
Bevacizumab	FCGR1A
Bevacizumab	C1QA
Bevacizumab	FCGR2B
Bevacizumab	C1QC
Risperidone	HRH1
Risperidone	HTR2C
Risperidone	HTR2A
Risperidone	ADRA1B
Risperidone	DRD2
Risperidone	DRD3
Risperidone	ADRA1A
Risperidone	ADRA2B
Risperidone	HTR1A
Risperidone	DRD4
Risperidone	ADRA2A
Risperidone	DRD1
Risperidone	HTR1D
Risperidone	ADRA2C
Hydroxychloroquine	TLR7
Hydroxychloroquine	TLR9
Thyrotropin Alfa	TSHR
Pentostatin	ADA
Lepirudin	F2
Cyclobenzaprine	HTR2A
Ciclesonide	NR3C1
Gentamicin	LRP2
Buspirone	HTR1A
Buspirone	DRD2
Peginterferon alfa-2b	IFNAR1
Peginterferon alfa-2b	IFNAR2
L-Lysine	KARS
L-Lysine	SLC7A2
L-Lysine	SLC7A4
L-Lysine	SLC7A1
L-Lysine	SLC7A3
Enflurane	ND1
Enflurane	GLRA1
Enflurane	KCNMA1
Enflurane	ATP2C1
Enflurane	KCNA1
Enflurane	GABRA1
Enflurane	GRIA1
Enflurane	ATP5D
Topiramate	CA4
Topiramate	SCN1A
Topiramate	GRIK1
Topiramate	CA2
Topiramate	GABRA1
Digitoxin	ATP1A1
Alemtuzumab	C1R
Alemtuzumab	C1QB
Alemtuzumab	FCGR3A
Alemtuzumab	FCGR3B
Alemtuzumab	FCGR2A
Alemtuzumab	CD52
Alemtuzumab	FCGR1A
Alemtuzumab	C1QA
Alemtuzumab	FCGR2B
Alemtuzumab	C1QC
Ethacrynic acid	ATP1A1
Ethacrynic acid	SLC12A1
Amlexanox	S100A12
Amlexanox	S100A13
Amlexanox	FGF1
Amlexanox	IL3
Lornoxicam	PTGS2
Lornoxicam	PTGS1
Bisoprolol	ADRB2
Bisoprolol	ADRB1
Spironolactone	NR3C2
Spironolactone	AR
Zileuton	ALOX5
Frovatriptan	HTR1B
Frovatriptan	HTR1D
Enprofylline	PDE4A
Enprofylline	ADORA2B
Enprofylline	PDE4B
Infliximab	TNF
Estropipate	ESR1
Estropipate	ESR2
Rituximab	C1R
Rituximab	MS4A1
Rituximab	C1QB
Rituximab	FCGR3A
Rituximab	FCGR3B
Rituximab	FCGR2A
Rituximab	C1S
Rituximab	FCGR1A
Rituximab	C1QA
Rituximab	FCGR2B
Rituximab	C1QC
Methadyl Acetate	OPRM1
Methacholine	CHRM3
Calusterone	AR
Remifentanil	OPRM1
Remifentanil	OPRD1
Remifentanil	OPRK1
Butorphanol	OPRM1
Butorphanol	OPRD1
Butorphanol	OPRK1
Gemfibrozil	PPARA
Choriogonadotropin alfa	LHCGR
Choriogonadotropin alfa	FSHR
Propylthiouracil	TPO
Fluocinolone Acetonide	NR3C1
Ephedrine	SLC18A2
Ephedrine	ADRA1A
Ephedrine	ACHE
Ephedrine	SLC6A2
Olopatadine	S100A2
Olopatadine	S100A12
Olopatadine	S100A13
Olopatadine	HRH1
Olopatadine	S100A1
Olopatadine	S100B
Hydroxocobalamin	MMACHC
Hydroxocobalamin	MTRR
Hydroxocobalamin	CUBN
Hydroxocobalamin	MTR
Hydroxocobalamin	MUT
Hydroxocobalamin	MMAA
Hydroxocobalamin	TCN1
Hydroxocobalamin	AMN
Hydroxocobalamin	MMAB
Methyldopa	ADRA2A
Interferon beta-1b	IFNAR1
Interferon beta-1b	IFNAR2
Omalizumab	FCER1A
Omalizumab	MS4A2
Pravastatin	HMGCR
Aminophylline	ADORA3
Aminophylline	ADORA1
Aminophylline	PDE3A
Choline	PCYT1A
Choline	PHOSPHO1
Choline	PLD1
Choline	ACHE
Choline	PCYT1B
Choline	PLD2
Choline	BCHE
Fluvastatin	HMGCR
Fexofenadine	HRH1
Palonosetron	HTR3A
Ranolazine	SCN9A
Ranolazine	SCN5A
Epirubicin	CHD1
Epirubicin	TOP2A
Tretinoin	NR0B1
Tretinoin	RXRB
Tretinoin	RARG
Tretinoin	RXRG
Tretinoin	GPRC5A
Tretinoin	ALDH1A1
Tretinoin	ALDH1A2
Tretinoin	RARRES1
Almitrine	ATP1A1
Zafirlukast	CYSLTR1
Streptokinase	PLG
Streptokinase	F2R
Nepafenac	PTGS2
Nepafenac	PTGS1
Loratadine	HRH1
Flupenthixol	CHRM1
Flupenthixol	ADRA1A
Flupenthixol	HTR2A
Flupenthixol	DRD1
Flupenthixol	DRD2
Toremifene	ESR1
Pemirolast	HRH1
Carglumic acid	CPS1
Risedronate	FDPS
Spirapril	ACE
Mazindol	SLC6A4
Mazindol	SLC6A3
Mazindol	SLC6A2
Fesoterodine	CHRM5
Fesoterodine	CHRM1
Fesoterodine	CHRM4
Fesoterodine	CHRM3
Fesoterodine	CHRM2
Deserpidine	SLC18A2
Isosorbide Dinitrate	NPR1
Phenylpropanolamine	ADRA1A
Phenylpropanolamine	ADRA2A
Phenylpropanolamine	DRD1
Phenylpropanolamine	ADRB1
Acepromazine	ADRA1A
Acepromazine	HTR1A
Acepromazine	HTR2A
Acepromazine	ADRA1B
Acepromazine	DRD1
Acepromazine	DRD2
Tazarotene	RXRB
Tazarotene	RARG
Tazarotene	RARB
Tazarotene	RARA
Oxtriphylline	ADORA2A
Oxtriphylline	PDE4A
Oxtriphylline	ADORA1
Oxtriphylline	PDE3A
Ondansetron	OPRM1
Ondansetron	HTR1A
Ondansetron	HTR4
Ondansetron	HTR1B
Ondansetron	HTR3A
Yohimbine	HTR2C
Yohimbine	HTR2A
Yohimbine	DRD2
Yohimbine	DRD3
Yohimbine	ADRA2B
Yohimbine	HTR1A
Yohimbine	ADRA2A
Yohimbine	ADRA2C
Yohimbine	HTR1B
Yohimbine	HTR1D
Cryptenamine	CHRM5
Cryptenamine	CHRM1
Cryptenamine	CHRM4
Cryptenamine	CHRM3
Cryptenamine	CHRM2
Ketamine	TACR1
Ketamine	DRD2
Ketamine	GRIN3A
Cytarabine	POLB
Adenine	APRT
Adenine	ACACB
Adenine	MTAP
Adenine	ACP1
Adenine	PECR
Adenine	SRPK2
Betamethasone	NR3C1
Trovafloxacin	TOP2A
Fluorouracil	TYMS
Oxandrolone	AR
Benzocaine	SCN10A
Primidone	GRIK2
Primidone	GABRA5
Primidone	GABRA1
Primidone	GABRA4
Primidone	GABRA6
Primidone	CHRNA4
Primidone	GABRA3
Primidone	GABRA2
Primidone	CHRNA7
Primidone	GRIA2
Sitaxentan	EDNRA
Sitaxentan	EDNRB
Baclofen	GABBR1
Baclofen	GABBR2
Orciprenaline	ADRB2
Arcitumomab	CEACAM1
Heroin	OPRM1
Heroin	OPRD1
Heroin	OPRK1
Metaraminol	ADRA1A
Glucagon recombinant	GLP2R
Glucagon recombinant	GLP1R
Glucagon recombinant	GCGR
Chlorothiazide	CA4
Chlorothiazide	SLC12A3
Chlorothiazide	CA2
Chlorothiazide	CA1
Trisalicylate-choline	PTGS2
Trisalicylate-choline	PTGS1
Labetalol	ADRB2
Labetalol	ADRA1A
Labetalol	ADRA1B
Labetalol	ADRB1
Salicyclic acid	AKR1C1
Salicyclic acid	PTGS2
Salicyclic acid	PTGS1
Terbutaline	ADRB2
Moclobemide	MAOA
Cyclopentolate	CHRM1
Levamisole	ALPPL2
Levamisole	CHRNA3
gamma-Homolinolenic acid	PTGS1
gamma-Homolinolenic acid	PTGS2
Terfenadine	HRH1
Terfenadine	KCNH2
Terfenadine	CHRM3
Dexmethylphenidate	SLC6A4
Dexmethylphenidate	SLC6A3
Dexmethylphenidate	SLC6A2
Papaverine	PDE10A
Papaverine	PDE4B
Methyprylon	GABRA1
Diazepam	GABRR2
Diazepam	GABRR1
Diazepam	GABRA5
Diazepam	GABRE
Diazepam	GABRQ
Diazepam	GABRB3
Diazepam	GABRA3
Diazepam	GABRG1
Diazepam	GABRB2
Diazepam	TSPO
Diazepam	GABRB1
Diazepam	GABRG3
Diazepam	GABRA1
Diazepam	GABRR3
Diazepam	GABRG2
Diazepam	GABRD
Diazepam	GABRA2
Diazepam	GABRP
Tranylcypromine	MAOA
Tranylcypromine	MAOB
Dexfenfluramine	SLC6A4
Dexfenfluramine	HTR2C
Procaine	SLC6A3
Procaine	SCN10A
Procaine	HTR3A
Procaine	GRIN3A
Procaine	CHRNA2
Dimethylthiambutene	OPRM1
Dimethylthiambutene	OPRD1
Metipranolol	ADRB2
Metipranolol	ADRB1
Buprenorphine	OPRM1
Buprenorphine	OPRD1
Buprenorphine	OPRK1
L-Alanine	ABAT
L-Alanine	SLC36A1
L-Alanine	AARS
L-Alanine	AGXT2
L-Alanine	KYNU
L-Alanine	GPT2
L-Alanine	AARS2
L-Alanine	AGXT
L-Alanine	AGXT2L2
L-Alanine	NFS1
L-Alanine	SLC1A4
L-Alanine	SLC7A8
L-Alanine	GPT
L-Glutamine	PPAT
L-Glutamine	GLUL
L-Glutamine	CTPS1
Ribavirin	ADK
Ribavirin	NT5C2
Ribavirin	IMPDH1
Ribavirin	ENPP1
Diphemanil Methylsulfate	CHRM3
Podofilox	TUBB
Podofilox	TOP2A
Podofilox	TUBA4A
Cerulenin	FASN
Danazol	ESR1
Danazol	AR
Danazol	PGR
Danazol	CCL2
Danazol	GNRHR
Methimazole	TPO
Apraclonidine	ADRA1A
Apraclonidine	ADRA2A
Naloxone	OPRM1
Naloxone	OPRD1
Naloxone	ESR1
Naloxone	OPRK1
Naloxone	CREB1
Tramadol	SLC6A4
Tramadol	OPRM1
Tramadol	HTR2C
Tramadol	CHRM3
Tramadol	SLC6A2
Tramadol	GRIN3A
Tramadol	OPRD1
Tramadol	OPRK1
Sulpiride	DRD2
Sulpiride	DRD3
Dimethindene	HRH1
Dimethindene	CHRM2
Misoprostol	PTGER4
Misoprostol	PTGER2
Misoprostol	PTGER3
Epinastine	HRH2
Epinastine	HTR7
Epinastine	ADRA1A
Epinastine	HRH1
Epinastine	HTR2A
Epinastine	ADRA2A
Conivaptan	AVPR1A
Conivaptan	AVPR2
Bosentan	EDNRA
Bosentan	EDNRB
Methohexital	GABRA1
Duloxetine	SLC6A3
Duloxetine	SLC6A4
Duloxetine	SLC6A2
Bifonazole	CYP2B6
Sunitinib	PDGFRA
Sunitinib	CSF1R
Sunitinib	FLT1
Sunitinib	FLT3
Sunitinib	PDGFRB
Sunitinib	FLT4
Sunitinib	KDR
Sunitinib	KIT
Iloprost	PLAT
Iloprost	PDE4C
Iloprost	PTGIR
Iloprost	PTGER1
Iloprost	PDE4A
Iloprost	PDE4B
Iloprost	PDE4D
Bevantolol	ADRA1A
Bevantolol	ADRB2
Bevantolol	ADRB1
Progabide	GABBR1
Progabide	GABRA1
Pantoprazole	ATP4A
Triamterene	SCNN1B
Triamterene	SCNN1A
Triamterene	SCNN1G
Triamterene	SCNN1D
Porfimer	FCGR1A
Porfimer	LDLR
Dicumarol	VKORC1
Dicumarol	CRYZ
Dicumarol	NQO1
4-Androstenedione	AKR1C3
4-Androstenedione	HSD17B1
4-Androstenedione	HSD3B1
Dopamine	SLC6A3
Dopamine	DRD5
Dopamine	DRD4
Dopamine	DRD2
Dopamine	DRD1
Dopamine	DRD3
Dopamine	DBH
Nicardipine	CHRM5
Nicardipine	PDE1B
Nicardipine	CACNA2D1
Nicardipine	CHRM3
Nicardipine	ADRA1B
Nicardipine	CALM3
Nicardipine	CALM2
Nicardipine	CALM1
Nicardipine	CHRM2
Nicardipine	PDE1A
Nicardipine	CHRM1
Nicardipine	CACNA1D
Nicardipine	CHRM4
Nicardipine	ADRA1A
Nicardipine	ADRA1D
Nicardipine	CACNB2
Nicardipine	CACNA1C
Bopindolol	ADRB2
Bopindolol	HTR1A
Bopindolol	HTR1B
Bopindolol	ADRB1
Bopindolol	ADRB3
Metyrosine	TH
Phenelzine	GPT2
Phenelzine	MAOA
Phenelzine	ABAT
Phenelzine	AOC3
Phenelzine	GPT
Phenelzine	MAOB
Argatroban	F2
Gadopentetate dimeglumine	PGD
Clidinium	CHRM1
Betahistine	HRH3
Betahistine	HRH1
Clofarabine	RRM1
Clofarabine	POLA1
Amcinonide	NR3C1
Amcinonide	ANXA1
Isopropamide	CHRM4
Isopropamide	CHRM3
Insulin Lispro	IGF1R
Insulin Lispro	INSR
Ouabain	ATP1A1
Olanzapine	CHRM5
Olanzapine	HTR6
Olanzapine	HRH1
Olanzapine	HTR2A
Olanzapine	ADRA1B
Olanzapine	DRD2
Olanzapine	HTR3A
Olanzapine	DRD3
Olanzapine	CHRM2
Olanzapine	HTR1A
Olanzapine	ADRA2A
Olanzapine	DRD1
Olanzapine	ADRA2C
Olanzapine	HTR1D
Olanzapine	HTR1B
Olanzapine	HTR2C
Olanzapine	CHRM3
Olanzapine	DRD5
Olanzapine	HTR7
Olanzapine	CHRM1
Olanzapine	ADRA2B
Olanzapine	ADRA1A
Olanzapine	CHRM4
Olanzapine	HTR1E
Olanzapine	DRD4
Bismuth Subsalicylate	PTGS2
Bismuth Subsalicylate	PTGS1
Filgrastim	ELANE
Filgrastim	CSF3R
Ceruletide	CCKAR
Sirolimus	MTOR
Sirolimus	FGF2
Sirolimus	FKBP1A
Tiotropium	CHRM1
Tiotropium	CHRM3
Tiotropium	CHRM2
Alpha-1-proteinase inhibitor	ELANE
Propranolol	ADRB2
Propranolol	HTR1A
Propranolol	HTR1B
Propranolol	ADRB1
Propranolol	ADRB3
Carteolol	ADRB2
Carteolol	ADRB1
Eletriptan	HTR7
Eletriptan	HTR2B
Eletriptan	HTR1E
Eletriptan	HTR1A
Eletriptan	HTR1B
Eletriptan	HTR1F
Eletriptan	HTR1D
Gemcitabine	CMPK1
Gemcitabine	TYMS
Gemcitabine	RRM1
Capecitabine	TYMS
Galantamine	CHRNG
Galantamine	CHRNA5
Galantamine	CHRNA2
Galantamine	CHRNA6
Galantamine	ACHE
Galantamine	CHRNB2
Galantamine	CHRNA3
Galantamine	CHRNA9
Galantamine	CHRNA7
Galantamine	CHRNE
Galantamine	CHRNA10
Galantamine	CHRND
Galantamine	BCHE
Galantamine	CHRNB4
Galantamine	CHRNB3
Galantamine	CHRNA4
Galantamine	CHRNA1
Galantamine	CHRNB1
Diethylpropion	SLC6A3
Diethylpropion	SLC6A2
Streptozocin	SLC2A2
Isoflurane	GLRA1
Isoflurane	ATP2C1
Isoflurane	KCNA1
Isoflurane	GABRA1
Isoflurane	CALM3
Isoflurane	CALM2
Isoflurane	CALM1
Isoflurane	GRIA1
Isoflurane	ATP5D
Diprenorphine	OPRM1
Diprenorphine	OPRD1
Diprenorphine	OPRK1
Diprenorphine	TRIM13
Pyridoxal	PDXK
Sevoflurane	ND1
Sevoflurane	GLRA1
Sevoflurane	ATP2C1
Sevoflurane	KCNA1
Sevoflurane	GABRA1
Sevoflurane	GRIA1
Sevoflurane	ATP5D
Hexylcaine	SCN10A
Hexylcaine	SCN5A
Amitriptyline	CHRM5
Amitriptyline	HRH1
Amitriptyline	HTR2A
Amitriptyline	CHRM2
Amitriptyline	KCNQ2
Amitriptyline	NTRK1
Amitriptyline	OPRD1
Amitriptyline	HTR1A
Amitriptyline	OPRK1
Amitriptyline	ADRA2A
Amitriptyline	KCND2
Amitriptyline	KCND3
Amitriptyline	SLC6A4
Amitriptyline	SLC6A2
Amitriptyline	CHRM3
Amitriptyline	NTRK2
Amitriptyline	CHRM1
Amitriptyline	CHRM4
Amitriptyline	ADRA1A
Amitriptyline	ADRA1D
Amitriptyline	KCNA1
Ardeparin	SERPINC1
Ardeparin	SERPIND1
Antipyrine	PTGS1
Antipyrine	PTGS2
Interferon beta-1a	IFNAR1
Interferon beta-1a	IFNAR2
Canakinumab	IL1B
Phenmetrazine	SLC6A3
Phenmetrazine	SLC6A2
Meclofenamic acid	ALOX5
Meclofenamic acid	PTGS2
Meclofenamic acid	PTGS1
Anistreplase	FGA
Anistreplase	PLG
Anistreplase	SERPINE1
Anistreplase	PLAUR
Trimetrexate	DHFR
Etonogestrel	ESR1
Etonogestrel	PGR
Pentazocine	OPRM1
Pentazocine	SIGMAR1
Pentazocine	OPRK1
Loperamide	OPRM1
Loperamide	OPRD1
Loperamide	CACNA1A
Loperamide	POMC
Loperamide	OPRK1
Loperamide	CALM3
Loperamide	CALM2
Loperamide	CALM1
Clofibrate	PPARA
Saxagliptin	DPP4
Amiodarone	CACNA2D2
Amiodarone	KCNH2
Amiodarone	CACNA1H
Amiodarone	ADRB1
Lomustine	STMN4
Nadolol	ADRB2
Nadolol	ADRB1
Ropinirole	HTR2B
Ropinirole	HTR2C
Ropinirole	HTR2A
Ropinirole	DRD2
Ropinirole	DRD3
Ropinirole	DRD5
Ropinirole	ADRA2B
Ropinirole	HTR1A
Ropinirole	ADRA2A
Ropinirole	DRD4
Ropinirole	DRD1
Ropinirole	ADRA2C
Ropinirole	HTR1D
Ropinirole	HTR1B
Heptabarbital	GRIK2
Heptabarbital	GABRA5
Heptabarbital	GABRA1
Heptabarbital	GABRA4
Heptabarbital	GABRA6
Heptabarbital	CHRNA4
Heptabarbital	GABRA3
Heptabarbital	GABRA2
Heptabarbital	CHRNA7
Heptabarbital	GRIA2
Practolol	ADRB1
Drotrecogin alfa	SERPINA5
Drotrecogin alfa	SERPINE1
Drotrecogin alfa	THBD
Drotrecogin alfa	GGCX
Drotrecogin alfa	PROCR
Drotrecogin alfa	PROS1
Drotrecogin alfa	F5
Drotrecogin alfa	F8
Drotrecogin alfa	CP
Drotrecogin alfa	PF4
Drotrecogin alfa	F2
Drotrecogin alfa	SERPINB6
Quazepam	GABRB1
Quazepam	GABRR2
Quazepam	GABRR1
Quazepam	GABRG3
Quazepam	GABRA5
Quazepam	GABRE
Quazepam	GABRA1
Quazepam	GABRR3
Quazepam	GABRG2
Quazepam	GABRB3
Quazepam	GABRD
Quazepam	GABRA3
Quazepam	GABRG1
Quazepam	GABRP
Quazepam	GABRA2
Vildagliptin	DPP4
3-Methylthiofentanyl	OPRM1
3-Methylthiofentanyl	OPRD1
3-Methylthiofentanyl	OPRK1
Dacarbazine	POLA2
Dacarbazine	PGD
Histamine Phosphate	HRH2
Histamine Phosphate	HRH3
Histamine Phosphate	HRH1
Histamine Phosphate	HRH4
Carbetocin	OXTR
Maprotiline	CHRM5
Maprotiline	CHRM1
Maprotiline	CHRM4
Maprotiline	ADRA1A
Maprotiline	HRH1
Maprotiline	CHRM3
Maprotiline	SLC6A2
Maprotiline	CHRM2
Oxprenolol	ADRB2
Oxprenolol	ADRB1
Phenindamine	HRH1
Desogestrel	ESR1
Desogestrel	PGR
Androstanedione	HSD17B1
Enoxacin	TOP2A
Amineptine	SLC6A4
Amineptine	SLC6A2
Paroxetine	CHRM5
Paroxetine	SLC6A4
Paroxetine	HTR2A
Paroxetine	CHRM3
Paroxetine	SLC6A2
Paroxetine	CHRM2
Paroxetine	CHRM1
Paroxetine	CHRM4
Letrozole	CYP19A1
Salsalate	PTGS2
Salsalate	PTGS1
Zoledronate	FDPS
Zoledronate	GGPS1
Dofetilide	KCNK2
Dofetilide	KCNJ12
Dofetilide	KCNH2
Lovastatin	HDAC2
Lovastatin	ITGAL
Lovastatin	HMGCR
Tenecteplase	FGA
Tenecteplase	PLG
Tenecteplase	CALR
Tenecteplase	SERPINE1
Tenecteplase	LRP1
Tenecteplase	SERPINB2
Tenecteplase	CANX
Tenecteplase	KRT8
Tenecteplase	PLAUR
Tenecteplase	ANXA2
Tenecteplase	CLEC3B
Nebivolol	ADRB2
Nebivolol	ADRB1
Clocortolone	NR3C1
Dutasteride	SRD5A1
Dutasteride	SRD5A2
Antithymocyte globulin	ITGAV
Antithymocyte globulin	ITGAL
Antithymocyte globulin	CD1A
Antithymocyte globulin	CD86
Antithymocyte globulin	ITGB3
Antithymocyte globulin	MR1
Antithymocyte globulin	ITGB1
Antithymocyte globulin	CD4
Antithymocyte globulin	FCGR2B
Raloxifene	ESR1
Raloxifene	ESR2
L-Glutamic Acid	SLC7A11
L-Glutamic Acid	GRIK5
L-Glutamic Acid	GRM1
L-Glutamic Acid	GOT1
L-Glutamic Acid	CCBL2
L-Glutamic Acid	GRID1
L-Glutamic Acid	GRIA2
L-Glutamic Acid	SLC1A3
L-Glutamic Acid	GRIK2
L-Glutamic Acid	GRIK4
L-Glutamic Acid	GRIA3
L-Glutamic Acid	GPT2
L-Glutamic Acid	GLUD1
L-Glutamic Acid	GRIA4
L-Glutamic Acid	SLC1A7
L-Glutamic Acid	GLUL
L-Glutamic Acid	PSAT1
L-Glutamic Acid	GRIN2C
L-Glutamic Acid	OPLAH
L-Glutamic Acid	GRIN2A
L-Glutamic Acid	FOLH1
L-Glutamic Acid	SLC25A22
L-Glutamic Acid	EPRS
L-Glutamic Acid	SLC25A18
L-Glutamic Acid	PET112
L-Glutamic Acid	GCLM
L-Glutamic Acid	NAGS
L-Glutamic Acid	GRIK1
L-Glutamic Acid	PFAS
L-Glutamic Acid	DNPEP
L-Glutamic Acid	TAT
L-Glutamic Acid	LGSN
L-Glutamic Acid	BCAT2
L-Glutamic Acid	SLC1A2
L-Glutamic Acid	GLS
L-Glutamic Acid	GRIN1
L-Glutamic Acid	GRM7
L-Glutamic Acid	GRIK3
L-Glutamic Acid	GCLC
L-Glutamic Acid	FTCD
L-Glutamic Acid	ABAT
L-Glutamic Acid	AASS
L-Glutamic Acid	GRID2
L-Glutamic Acid	GRIN3A
L-Glutamic Acid	ALDH18A1
L-Glutamic Acid	GAD2
L-Glutamic Acid	EARS2
L-Glutamic Acid	CPQ
L-Glutamic Acid	GPT
L-Glutamic Acid	GAD1
L-Glutamic Acid	SLC1A1
L-Glutamic Acid	FPGS
L-Glutamic Acid	AADAT
L-Glutamic Acid	GRIN2B
L-Glutamic Acid	GLUD2
L-Glutamic Acid	ENPEP
L-Glutamic Acid	GRM8
L-Glutamic Acid	GMPS
L-Glutamic Acid	GOT2
L-Glutamic Acid	GRM4
L-Glutamic Acid	SLC1A6
L-Glutamic Acid	GGCX
L-Glutamic Acid	GRIN3B
L-Glutamic Acid	GRIN2D
L-Glutamic Acid	NADSYN1
L-Glutamic Acid	GRIA1
L-Glutamic Acid	GLS2
L-Glutamic Acid	ASNS
L-Glutamic Acid	BCAT1
Etanercept	TNFRSF1B
Etanercept	C1R
Etanercept	C1QB
Etanercept	FCGR3A
Etanercept	FCGR3B
Etanercept	TNF
Etanercept	FCGR2A
Etanercept	LTA
Etanercept	C1S
Etanercept	FCGR1A
Etanercept	C1QA
Etanercept	FCGR2B
Etanercept	C1QC
Dyphylline	PDE4C
Dyphylline	PDE7A
Dyphylline	ADORA2A
Dyphylline	PDE7B
Dyphylline	PDE4A
Dyphylline	ADORA1
Dyphylline	PDE4B
Dyphylline	PDE4D
Theobromine	ADORA2A
Theobromine	ADORA1
Theobromine	PDE4B
Flumethasone Pivalate	NR3C1
Ginkgo biloba	GLRA1
Ginkgo biloba	PLA2G2A
Ginkgo biloba	GABRB2
Ginkgo biloba	GABRA1
Ginkgo biloba	SLC6A2
Ginkgo biloba	GABRG2
Oxybutynin	CHRM1
Oxybutynin	CHRM3
Oxybutynin	CHRM2
Acetohydroxamic Acid	MMP12
Eszopiclone	TSPO
Eszopiclone	GABRA5
Eszopiclone	GABRA3
Eszopiclone	GABRA1
Eszopiclone	GABRA2
Testosterone	AR
Aminosalicylic Acid	CHUK
Aminosalicylic Acid	PLA2G2E
Aminosalicylic Acid	ALOX5
Aminosalicylic Acid	PTGS2
Clopidogrel	P2RY12
Lenalidomide	TNFSF11
Lenalidomide	CDH5
Lenalidomide	PTGS2
Acebutolol	ADRB2
Acebutolol	ADRB1
Cisapride	HTR2A
Cisapride	KCNH2
Cisapride	HTR4
Cisapride	HTR3A
Cabergoline	HTR2B
Cabergoline	HTR2C
Cabergoline	HTR2A
Cabergoline	DRD2
Cabergoline	DRD3
Cabergoline	DRD5
Cabergoline	HTR7
Cabergoline	ADRA2B
Cabergoline	HTR1A
Cabergoline	DRD4
Cabergoline	ADRA2A
Cabergoline	DRD1
Cabergoline	HTR1B
Cabergoline	ADRA2C
Cabergoline	HTR1D
Methysergide	HTR7
Methysergide	HTR2B
Methysergide	HTR1A
Methysergide	HTR2C
Methysergide	HTR2A
Mycophenolic acid	IMPDH2
Mycophenolic acid	IMPDH1
Acetophenazine	DRD1
Acetophenazine	DRD2
Phytonadione	GGCX
Phytonadione	BGLAP
Oxytocin	OXT
Oxytocin	OXTR
Norfloxacin	TOP2A
Menotropins	LHCGR
Menotropins	FSHR
Diltiazem	CACNG1
Brinzolamide	CA4
Brinzolamide	CA5A
Brinzolamide	CA2
Brinzolamide	CA1
L-Arginine	NOS3
L-Arginine	ASL
L-Arginine	NOS2
L-Arginine	ASS1
L-Arginine	SLC7A4
L-Arginine	ADC
L-Arginine	ARG2
L-Arginine	SLC7A1
L-Arginine	SLC7A3
Lithium	IMPA2
Lithium	GSK3B
Lithium	INPP1
Lithium	IMPA1
Lithium	GRIA3
Dienestrol	ESR1
Mitotane	FDX1
Mitotane	CYP11B1
Carbinoxamine	HRH1
Pentagastrin	CCKBR
Fenoldopam	DRD5
Fenoldopam	ADRA2B
Fenoldopam	ADRA2A
Fenoldopam	DRD1
Fenoldopam	ADRA2C
Dolasetron	HTR3A
Propofol	GABRB3
Propofol	SCN4A
Propofol	GABRB2
Propofol	SCN2A
Daunorubicin	TOP2B
Daunorubicin	TOP2A
Malathion	BCHE
Folic Acid	FOLR3
Folic Acid	FOLR2
Fluoxetine	SLC6A4
Fluoxetine	HTR2A
Apomorphine	HTR2B
Apomorphine	HTR2A
Apomorphine	HTR2C
Apomorphine	DRD2
Apomorphine	DRD3
Apomorphine	CALY
Apomorphine	DRD5
Apomorphine	ADRA2B
Apomorphine	HTR1A
Apomorphine	ADRA2A
Apomorphine	DRD4
Apomorphine	DRD1
Apomorphine	HTR1B
Apomorphine	HTR1D
Apomorphine	ADRA2C
Esmolol	ADRB1
Modafinil	SLC6A3
Modafinil	ADRA1B
Methyclothiazide	CA4
Methyclothiazide	CA2
Methyclothiazide	CA1
Methyclothiazide	SLC12A1
Rimonabant	CNR1
Guanidine	ALDH2
Guanidine	DLG4
Guanidine	RNASE1
Guanidine	GAMT
Bromazepam	GABRR2
Bromazepam	GABRR1
Bromazepam	GABRA5
Bromazepam	GABRE
Bromazepam	GABRQ
Bromazepam	GABRB3
Bromazepam	GABRG1
Bromazepam	GABRA3
Bromazepam	GABRB2
Bromazepam	GABRB1
Bromazepam	GABRG3
Bromazepam	GABRA1
Bromazepam	GABRR3
Bromazepam	GABRG2
Bromazepam	GABRD
Bromazepam	GABRA6
Bromazepam	GABRA4
Bromazepam	GABRA2
Bromazepam	GABRP
Bentiromide	HPN
Atovaquone	DHODH
Drotaverine	PDE4A
Drotaverine	CACNA1C
Latanoprost	PTGFR
Loxapine	HTR2C
Loxapine	HTR2A
Loxapine	DRD2
Loxapine	DRD1
Fenoterol	ADRB2
Fenoterol	ADRB1
Fenoterol	ADRB3
Glucosamine	NFKB2
Glucosamine	TNF
Glucosamine	MMP9
Glucosamine	IFNG
Nafarelin	GNRHR
Fludarabine	DCK
Fludarabine	RRM1
Fludarabine	POLA1
Halothane	ND1
Halothane	KCNJ6
Halothane	RHO
Halothane	ATP2C1
Halothane	ATP5D
Halothane	KCNMA1
Halothane	GRIN2A
Halothane	KCNJ3
Halothane	KCNK9
Halothane	GNG2
Halothane	GABRA1
Halothane	KCNK3
Halothane	GRIN3A
Halothane	NPSR1
Halothane	GLRA1
Halothane	GRIN3B
Halothane	KCNN4
Primaquine	NQO2
Primaquine	KRT7
Metharbital	GRIK2
Metharbital	GABRA5
Metharbital	GABRA1
Metharbital	GABRA4
Metharbital	GABRA6
Metharbital	CHRNA4
Metharbital	GABRA3
Metharbital	GABRA2
Metharbital	CHRNA7
Metharbital	GRIA2
Cyproterone	AR
Pheniramine	HRH1
Bupropion	SLC6A3
Bupropion	CHRNA3
Bupropion	SLC6A2
Prochlorperazine	DRD2
3,4-Methylenedioxymethamphetamine	SLC6A3
3,4-Methylenedioxymethamphetamine	SLC6A4
3,4-Methylenedioxymethamphetamine	SLC18A2
3,4-Methylenedioxymethamphetamine	HTR2B
3,4-Methylenedioxymethamphetamine	HTR2C
3,4-Methylenedioxymethamphetamine	HTR2A
3,4-Methylenedioxymethamphetamine	SLC6A2
Rimexolone	NR3C1
Lisuride	HTR2B
Lisuride	HTR2C
Lisuride	HTR2A
Lisuride	DRD2
Lisuride	DRD3
Lisuride	DRD5
Lisuride	ADRA2B
Lisuride	HTR1A
Lisuride	DRD4
Lisuride	ADRA2A
Lisuride	DRD1
Lisuride	HTR1B
Lisuride	ADRA2C
Lisuride	HTR1D
Aripiprazole	CHRM5
Aripiprazole	HTR6
Aripiprazole	HRH1
Aripiprazole	HTR2A
Aripiprazole	ADRA1B
Aripiprazole	DRD2
Aripiprazole	HTR3A
Aripiprazole	DRD3
Aripiprazole	CHRM2
Aripiprazole	HTR1A
Aripiprazole	ADRA2A
Aripiprazole	DRD1
Aripiprazole	ADRA2C
Aripiprazole	HTR1B
Aripiprazole	HTR1D
Aripiprazole	HTR2C
Aripiprazole	CHRM3
Aripiprazole	DRD5
Aripiprazole	CHRM1
Aripiprazole	HTR7
Aripiprazole	CHRM4
Aripiprazole	ADRA2B
Aripiprazole	ADRA1A
Aripiprazole	HTR1E
Aripiprazole	DRD4
Cinalukast	CYSLTR1
Phenoxybenzamine	ADRB2
Phenoxybenzamine	ADRA2B
Phenoxybenzamine	ADRA1A
Phenoxybenzamine	ADRA2A
Phenoxybenzamine	ADRA2C
Phenoxybenzamine	CALM3
Phenoxybenzamine	CALM2
Phenoxybenzamine	CALM1
Methylphenidate	SLC6A4
Methylphenidate	SLC6A3
Methylphenidate	SLC6A2
Human Serum Albumin	AMBP
Human Serum Albumin	SAA2
Human Serum Albumin	SAA1
Human Serum Albumin	APOE
Chlordiazepoxide	GABRR2
Chlordiazepoxide	GABRR1
Chlordiazepoxide	GABRA5
Chlordiazepoxide	GABRE
Chlordiazepoxide	GABRQ
Chlordiazepoxide	GABRB3
Chlordiazepoxide	GABRG1
Chlordiazepoxide	GABRA3
Chlordiazepoxide	GABRB2
Chlordiazepoxide	GABRB1
Chlordiazepoxide	GABRG3
Chlordiazepoxide	GABRA1
Chlordiazepoxide	GABRR3
Chlordiazepoxide	GABRG2
Chlordiazepoxide	GABRD
Chlordiazepoxide	GABRA6
Chlordiazepoxide	GABRA4
Chlordiazepoxide	GABRA2
Chlordiazepoxide	GABRP
Benzylpenicilloyl Polylysine	FCER1A
Benzylpenicilloyl Polylysine	FCER1G
Mirtazapine	HRH1
Mirtazapine	OPRK1
Mirtazapine	HTR2C
Mirtazapine	ADRA2A
Mirtazapine	HTR2A
Mirtazapine	HTR3A
Mercaptopurine	HPRT1
Etidronic acid	ATP6V1A
Etidronic acid	PTPRS
Gliquidone	KCNJ8
Gliquidone	ABCC8
Vardenafil	PDE6G
Vardenafil	PDE5A
Vardenafil	PDE6H
Amisulpride	HTR7
Amisulpride	HTR2A
Amisulpride	DRD2
Amisulpride	DRD3
Progesterone	NR3C2
Progesterone	ESR1
Progesterone	CYP17A1
Progesterone	PGR
Clomifene	ESR1
Isocarboxazid	MAOA
Isocarboxazid	MAOB
Degarelix	GNRHR
Nizatidine	HRH2
Mepivacaine	SCN10A
Sodium stibogluconate	TOP1
Levonordefrin	ADRA1A
Levonordefrin	SLC6A2
L-Isoleucine	BCAT2
L-Isoleucine	ACADSB
L-Isoleucine	IARS2
L-Isoleucine	IARS
L-Isoleucine	BCAT1
Carbachol	CHRM1
Carbachol	CHRNA2
Carbachol	CHRM2
Corticotropin	CRH
Corticotropin	MC2R
Dextroamphetamine	SLC6A3
Dextroamphetamine	SLC18A2
Dextroamphetamine	ADRA1A
Dextroamphetamine	TAAR1
Dextroamphetamine	SLC6A2
Dextroamphetamine	ADRA1B
Fomepizole	ADH1A
Fomepizole	ADH1C
Fomepizole	ADH1B
Fomepizole	CAT
Chloramphenicol	CD55
Nilotinib	ABL1
Nilotinib	KIT
Abarelix	GNRHR
Vasopressin	AVPR1B
Vasopressin	AVPR1A
Vasopressin	AVPR2
Azatadine	HRH1
Hexobarbital	GRIK2
Hexobarbital	GABRA5
Hexobarbital	GABRA1
Hexobarbital	GABRA4
Hexobarbital	GABRA6
Hexobarbital	CHRNA4
Hexobarbital	GABRA3
Hexobarbital	GABRA2
Hexobarbital	CHRNA7
Hexobarbital	GRIA2
Estriol	ESR1
Estriol	ESR2
Pyruvic acid	SLC16A1
Pyruvic acid	ABAT
Pyruvic acid	SLC16A7
Pyruvic acid	AGXT2
Pyruvic acid	SLC16A2
Pyruvic acid	PC
Pyruvic acid	SLC16A4
Pyruvic acid	SLC16A5
Pyruvic acid	PKLR
Pyruvic acid	SLC16A8
Pyruvic acid	PKM
Pyruvic acid	SLC16A3
Pyruvic acid	SLC16A6
Pyruvic acid	PDHB
Amsacrine	TOP2A
Amsacrine	KCNH2
Mestranol	ESR1
Butenafine	SQLE
Gallium nitrate	IL1B
Gallium nitrate	RRM2
Gallium nitrate	BGLAP
Gallium nitrate	ATP6V1B2
Prednicarbate	NR3C1
Liothyronine	THRA
Liothyronine	THRB
Digoxin	ATP1A1
Aprepitant	TACR1
Rescinnamine	ACE
Tamoxifen	ESR1
Tamoxifen	ESR2
Demecarium	ACHE
Demecarium	BCHE
Intravenous Immunoglobulin	C3
Intravenous Immunoglobulin	C5
Intravenous Immunoglobulin	FCGR3A
Intravenous Immunoglobulin	FCGR3B
Intravenous Immunoglobulin	C4B
Intravenous Immunoglobulin	LOC100293534
Intravenous Immunoglobulin	C4A
Intravenous Immunoglobulin	FCGR2A
Intravenous Immunoglobulin	FCGR1A
Intravenous Immunoglobulin	FCGR2B
Intravenous Immunoglobulin	FCGR1B
Naphazoline	ADRA1A
Naphazoline	ADRA2A
Estazolam	GABRR2
Estazolam	GABRR1
Estazolam	GABRA5
Estazolam	GABRE
Estazolam	GABRB3
Estazolam	GABRA3
Estazolam	GABRG1
Estazolam	GABRB2
Estazolam	GABRB1
Estazolam	GABRG3
Estazolam	GABRA1
Estazolam	GABRG2
Estazolam	GABRR3
Estazolam	GABRD
Estazolam	GABRA2
Estazolam	GABRP
Defibrotide	ADORA2A
Defibrotide	ADORA1
Defibrotide	ADORA2B
Balsalazide	PPARG
Balsalazide	ALOX5
Balsalazide	PTGS2
Balsalazide	PTGS1
Anisindione	GGCX
Mepyramine	HRH1
Nitroglycerin	NPR1
Azacitidine	DNMT1
Ethylmorphine	OPRM1
Bacitracin	IDE
Bacitracin	A2M
Remikiren	REN
Levobunolol	ADRB2
Levobunolol	ADRB1
Mecasermin	IGFBP3
Mecasermin	IGF2R
Mecasermin	INSR
Mecasermin	IGF1R
Levosimendan	TNNC1
Levosimendan	KCNJ8
Levosimendan	PDE3A
Azelaic Acid	SRD5A2
Azelaic Acid	AKR1D1
Azelaic Acid	TYR
Prilocaine	SCN5A
Doxorubicin	TOP2A
Tolmetin	PTGS2
Tolmetin	PTGS1
Nicotine	CHRNA10
Nicotine	CHRNA5
Nicotine	CHRNA2
Nicotine	CHRNB3
Nicotine	CHRNA6
Nicotine	CHRNB4
Nicotine	CHRNA4
Nicotine	CHRNB2
Nicotine	CHRNA3
Nicotine	CHRNA7
Nicotine	CHRNA9
Pramlintide	CALCR
Pramlintide	RAMP2
Pramlintide	RAMP1
Pramlintide	RAMP3
Ethinamate	CA2
Ethinamate	CA1
Rifampin	NR1I2
Morphine	OPRM1
Morphine	OPRD1
Morphine	OPRK1
Tofisopam	PDE2A
Tofisopam	PDE4A
Tofisopam	PDE10A
Tofisopam	PDE3A
Flurazepam	GABRR1
Flurazepam	GABRR2
Flurazepam	GABRA5
Flurazepam	GABRE
Flurazepam	GABRQ
Flurazepam	GABRB3
Flurazepam	GABRG1
Flurazepam	GABRA3
Flurazepam	GABRB2
Flurazepam	GABRB1
Flurazepam	GABRG3
Flurazepam	GABRA1
Flurazepam	GABRR3
Flurazepam	GABRG2
Flurazepam	GABRD
Flurazepam	GABRA6
Flurazepam	GABRA4
Flurazepam	GABRA2
Flurazepam	GABRP
Naratriptan	HTR1A
Naratriptan	HTR1F
Naratriptan	HTR1B
Naratriptan	HTR1D
Adalimumab	C1R
Adalimumab	C1QB
Adalimumab	FCGR3A
Adalimumab	FCGR3B
Adalimumab	TNF
Adalimumab	FCGR2A
Adalimumab	C1S
Adalimumab	FCGR1A
Adalimumab	C1QA
Adalimumab	FCGR2B
Adalimumab	C1QC
Mianserin	SLC6A4
Mianserin	HRH1
Mianserin	HTR2C
Mianserin	HTR2A
Mianserin	ADRA2A
Mianserin	SLC6A2
Voacamine	ABCB1
Timolol	ADRB2
Timolol	ADRB1
Levothyroxine	THRB
Levothyroxine	THRA
Clotrimazole	KCNN4
Nitric Oxide	GUCY1A2
Clemastine	HRH1
Trimeprazine	HRH1
Tacrolimus	FKBP1A
Glisoxepide	KCNJ8
Glisoxepide	ABCC8
Tamibarotene	RARB
Tamibarotene	RARA
Mometasone	NR3C1
Vecuronium	CHRNA2
Bupranolol	ADRB2
Bupranolol	ADRB1
Bupranolol	ADRB3
Insulin, porcine	PCSK2
Insulin, porcine	CPE
Insulin, porcine	HLA-DQA2
Insulin, porcine	INSR
Insulin, porcine	PCSK1
Insulin, porcine	CTSD
Insulin, porcine	IGFBP7
Insulin, porcine	LOC100293977
Insulin, porcine	HLA-DQB1
Insulin, porcine	LRP2
Insulin, porcine	IGF1R
Insulin, porcine	RB1
Insulin, porcine	IDE
Insulin, porcine	SYTL4
Insulin, porcine	NOV
Tetrahydrobiopterin	PAH
Tetrahydrobiopterin	TPH1
Tetrahydrobiopterin	NOS3
Tetrahydrobiopterin	TH
Darbepoetin alfa	EPOR
Bumetanide	SLC12A5
Bumetanide	SLC12A2
Bumetanide	SLC12A1
Bumetanide	SLC12A4
Bumetanide	CFTR
Famotidine	HRH2
Pamidronate	FDPS
Estradiol	ESR1
Estradiol	NR1I2
Estradiol	ESR2
Quinacrine	PLA2G4A
Quinacrine	PLA2G6
Quinacrine	PLCL1
Megestrol	NR3C1
Megestrol	PGR
Cetuximab	C1R
Cetuximab	C1QB
Cetuximab	FCGR3A
Cetuximab	FCGR3B
Cetuximab	FCGR2A
Cetuximab	C1S
Cetuximab	FCGR1A
Cetuximab	EGFR
Cetuximab	C1QA
Cetuximab	FCGR2B
Cetuximab	C1QC
Mitiglinide	PPARG
Mitiglinide	ABCC8
Norelgestromin	ESR1
Norelgestromin	PGR
Pancuronium	CHRM3
Pancuronium	CHRM2
Pancuronium	CHRNA2
Cholecalciferol	VDR
Phenylephrine	ADRA1A
Phenylephrine	ADRA1D
Phenylephrine	ADRA1B
Rifaximin	NR1I2
Oseltamivir	CES1
Oseltamivir	NEU2
Oseltamivir	NEU1
Zanamivir	NEU2
Propylhexedrine	SLC18A2
Propylhexedrine	TAAR1
Benzthiazide	CA4
Benzthiazide	CA9
Benzthiazide	SLC12A3
Benzthiazide	CA12
Benzthiazide	CA2
Benzthiazide	CA1
Nitrendipine	CACNA1S
Nitrendipine	CACNA2D1
Nitrendipine	CACNG1
Nitrendipine	CACNA2D2
Nitrendipine	CACNA1D
Nitrendipine	CACNA1H
Nitrendipine	CACNB2
Nitrendipine	CACNA1C
Repaglinide	PPARG
Repaglinide	ABCC8
Nandrolone decanoate	AR
Amobarbital	GRIK2
Amobarbital	GABRA5
Amobarbital	GABRA1
Amobarbital	GABRA4
Amobarbital	GABRA6
Amobarbital	CHRNA4
Amobarbital	GABRA3
Amobarbital	CHRNA7
Amobarbital	GABRA2
Amobarbital	GRIA2
Adinazolam	GABRR2
Adinazolam	GABRR1
Adinazolam	GABRA5
Adinazolam	GABRE
Adinazolam	GABRB3
Adinazolam	GABRA3
Adinazolam	GABRG1
Adinazolam	GABRB2
Adinazolam	GABRB1
Adinazolam	GABRG3
Adinazolam	GABRA1
Adinazolam	GABRG2
Adinazolam	GABRR3
Adinazolam	GABRD
Adinazolam	GABRA2
Adinazolam	GABRP
Clozapine	CHRM5
Clozapine	HTR6
Clozapine	HRH1
Clozapine	HTR2A
Clozapine	ADRA1B
Clozapine	DRD2
Clozapine	HTR3A
Clozapine	DRD3
Clozapine	CHRM2
Clozapine	CALY
Clozapine	HTR1A
Clozapine	ADRA2A
Clozapine	DRD1
Clozapine	ADRA2C
Clozapine	HTR1D
Clozapine	HTR1B
Clozapine	HTR2C
Clozapine	CHRM3
Clozapine	HTR7
Clozapine	CHRM1
Clozapine	ADRA2B
Clozapine	ADRA1A
Clozapine	CHRM4
Clozapine	HTR1E
Clozapine	HRH4
Clozapine	DRD4
Reserpine	SLC18A2
Sulodexide	SERPINC1
Sulodexide	SERPIND1
Desflurane	ND1
Desflurane	GLRA1
Desflurane	ATP2C1
Desflurane	KCNA1
Desflurane	GABRA1
Desflurane	GRIA1
Desflurane	ATP5D
Guanabenz	ADRA2A
Doxacurium chloride	CHRM2
Doxacurium chloride	CHRNA2
Ropivacaine	SCN10A
Mycophenolate mofetil	IMPDH2
Mycophenolate mofetil	IMPDH1
Trimipramine	SLC6A3
Trimipramine	SLC6A4
Trimipramine	HRH1
Trimipramine	HTR2A
Trimipramine	DRD2
Trimipramine	ADRA1B
Trimipramine	SLC6A2
Trimipramine	ADRA2B
Trimipramine	ADRA1A
Trimipramine	HTR1A
Trimipramine	DRD1
Terbinafine	SQLE
Phenformin	PRKAA1
Phenformin	KCNJ8
Diflunisal	PTGS2
Diflunisal	PTGS1
Amlodipine	CACNA1S
Amlodipine	CACNA2D1
Amlodipine	CA1
Amlodipine	CACNA2D3
Amlodipine	CACNA1D
Amlodipine	CACNB2
Amlodipine	CACNA1B
Amlodipine	CACNA1C
Fosinopril	ACE
Diclofenac	PLA2G2A
Diclofenac	KCNQ3
Diclofenac	ASIC1
Diclofenac	SCN4A
Diclofenac	ALOX5
Diclofenac	KCNQ2
Diclofenac	PTGS2
Diclofenac	PTGS1
Lofexidine	ADRA2A
Pregabalin	CACNA1A
Procaterol	ADRB2
Minocycline	IL1B
Minocycline	CYCS
Minocycline	CASP3
Minocycline	VEGFA
Minocycline	CASP1
Minocycline	ALOX5
Minocycline	MMP9
L-Threonine	TARS
L-Threonine	THNSL1
L-Threonine	TARS2
Anileridine	OPRM1
Ephedra	SLC6A4
Ephedra	SLC6A3
Ephedra	MAOA
Ephedra	SLC18A2
Ephedra	SLC6A2
Ephedra	ADRB1
Ephedra	MAOB
Ephedra	SLC18A1
Ephedra	ADRB2
Ephedra	ADRA2B
Ephedra	ADRA2A
Ephedra	ADRA2C
Ephedra	ADRB3
Ranibizumab	VEGFA
L-Proline	PYCRL
L-Proline	P4HA1
L-Proline	PPIA
L-Proline	LEPREL1
L-Proline	C14orf149
L-Proline	PPIB
L-Proline	P4HA2
L-Proline	PPIF
L-Proline	PARS2
L-Proline	LEPREL2
L-Proline	EPRS
L-Proline	PPIH
L-Proline	PYCR1
L-Proline	SLC6A14
L-Proline	PPIC
L-Proline	PYCR2
L-Proline	PROSC
L-Proline	PRODH
L-Proline	SLC6A7
L-Proline	PPIG
L-Proline	LEPRE1
Insulin Glulisine	INSR
Dexmedetomidine	ADRA2A
Bepridil	PDE1A
Bepridil	TNNC1
Bepridil	KCNQ1
Bepridil	CACNA1A
Bepridil	CACNA2D2
Bepridil	PDE1B
Bepridil	CACNA1H
Bepridil	ATP1A1
Bepridil	CALM3
Bepridil	CALM2
Bepridil	CALM1
Guanethidine	SLC6A2
L-Citrulline	PADI2
L-Citrulline	NOS3
L-Citrulline	NOS2
L-Citrulline	PADI1
L-Citrulline	ASS1
L-Citrulline	PADI4
L-Citrulline	OTC
L-Citrulline	PADI6
L-Citrulline	DDAH2
L-Citrulline	PADI3
L-Citrulline	NOS1
L-Citrulline	DDAH1
Isoetharine	ADRB1
Promethazine	CHRM5
Promethazine	HRH1
Promethazine	HTR2A
Promethazine	CHRM3
Promethazine	DRD2
Promethazine	CALM3
Promethazine	CALM2
Promethazine	CALM1
Promethazine	CHRM2
Promethazine	CHRM1
Promethazine	CHRM4
Promethazine	ADRA1A
Nortriptyline	CHRM5
Nortriptyline	SLC6A4
Nortriptyline	HRH1
Nortriptyline	HTR2A
Nortriptyline	CHRM3
Nortriptyline	SLC6A2
Nortriptyline	CHRM2
Nortriptyline	CHRM1
Nortriptyline	ADRA1A
Nortriptyline	CHRM4
Nortriptyline	ADRA1D
Nortriptyline	HTR1A
Hyoscyamine	CHRM1
Hyoscyamine	CHRM4
Hyoscyamine	CHRM3
Hyoscyamine	CHRM2
NADH	ND6
NADH	ND1
NADH	HSD17B7
NADH	IMPDH2
NADH	NDUFA5
NADH	GAPDH
NADH	HPGD
NADH	NDUFB10
NADH	NDUFA4
NADH	NDUFA13
NADH	NDUFC2
NADH	HSD3B1
NADH	ADH1C
NADH	NDUFB8
NADH	GSR
NADH	NDUFB3
NADH	ALDH9A1
NADH	AKR1B1
NADH	HSD17B4
NADH	NQO2
NADH	GPD1
NADH	ALDH1A1
NADH	NDUFC1
NADH	NNT
NADH	CYP4A11
NADH	NDUFB2
NADH	MDH2
NADH	NDUFS2
NADH	HSD17B10
NADH	NDUFB1
NADH	NDUFS7
NADH	ME1
NADH	ALDH3A1
NADH	NDUFA1
NADH	NDUFB9
NADH	DLD
NADH	AKR1C1
NADH	TSTA3
NADH	GAPDHS
NADH	NDUFS1
NADH	PDHB
NADH	AKR1C3
NADH	ALDH2
NADH	ALDH3A2
NADH	NDUFA6
NADH	ALDH1B1
NADH	NDUFA12
NADH	IDH3A
NADH	LDHAL6B
NADH	HSD11B2
NADH	CYB5R3
NADH	NDUFS6
NADH	ND2
NADH	MDH1
NADH	RDH5
NADH	NDUFA7
NADH	GLUD2
NADH	AKR1C4
NADH	HSD11B1
NADH	ADH1A
NADH	LDHAL6A
NADH	TYR
NADH	NDUFS4
NADH	ALDH1A2
NADH	NDUFA9
NADH	ALDH3B2
NADH	HMOX1
NADH	HSD17B3
NADH	NDUFB5
NADH	AKR1C2
NADH	EHHADH
NADH	ALDH5A1
NADH	MTHFD1
NADH	HADHA
NADH	PHGDH
NADH	NDUFB4
NADH	NDUFS5
NADH	NDUFA11
NADH	ND5
NADH	DLAT
NADH	OGDH
NADH	GLUD1
NADH	NDUFAB1
NADH	PDHA2
NADH	NDUFV2
NADH	ADH7
NADH	NDUFA10
NADH	LDHC
NADH	MSMO1
NADH	LDHB
NADH	HADH
NADH	ADH1B
NADH	NDUFS3
NADH	ALDH7A1
NADH	NSDHL
NADH	HMGCR
NADH	NDUFS8
NADH	ADH5
NADH	NDUFB6
NADH	ADH4
NADH	ALDH6A1
NADH	H6PD
NADH	HSD3B2
NADH	NDUFA8
NADH	DHFR
NADH	ACADS
NADH	NDUFA4L2
NADH	HSD17B8
NADH	ME2
NADH	HIBADH
NADH	NDUFV3
NADH	BLVRB
NADH	CYP17A1
NADH	IMPDH1
NADH	IDH3B
NADH	ND4L
NADH	ALDH1A3
NADH	AASS
NADH	IDH3G
NADH	ALDH3B1
NADH	ALDH4A1
NADH	HSD17B1
NADH	SORD
NADH	NDUFA3
NADH	CDO1
NADH	NDUFA2
NADH	PDHA1
NADH	ME3
NADH	HMOX2
NADH	ND3
NADH	AMT
NADH	LDHA
NADH	PYCR1
NADH	QDPR
NADH	HSD17B2
NADH	BLVRA
NADH	PYCR2
NADH	NDUFB7
NADH	DHCR7
NADH	MTHFD2
NADH	ND4
NADH	UGDH
NADH	NDUFV1
NADH	BDH1
Nimodipine	CACNB1
Nimodipine	CACNA1S
Nimodipine	CACNB3
Nimodipine	CACNB4
Nimodipine	CACNA1F
Nimodipine	NR3C2
Nimodipine	CACNA1D
Nimodipine	AHR
Nimodipine	CACNB2
Nimodipine	CACNA1C
Encainide	SCN5A
Atomoxetine	SLC6A4
Atomoxetine	SLC6A2
Tenocyclidine	GRIN2B
Tenocyclidine	GRIN2D
Tenocyclidine	GRIN3B
Tenocyclidine	GRIN2A
Tenocyclidine	GRIN3A
Tenocyclidine	GRIN2C
Glycine	GLYATL1
Glycine	SLC36A1
Glycine	SHMT2
Glycine	ALAS1
Glycine	SLC6A9
Glycine	ALAS2
Glycine	GCAT
Glycine	GATM
Glycine	GLYAT
[truncated: 3,099 more rows]
