# Supplementary material for: Exploring drug-target interaction networks of illicit drugs
Source: BMC Genomics. 2013 Oct 1;14(Suppl 4):S1. doi: 10.1186/1471-2164-14-S4-S1 (PMC3849475; doi:10.1186/1471-2164-14-S4-S1)
Supplement: Additional file 6 — List of pairs in the illicit-extended drug-target network. [file 1471-2164-14-S4-S1-S6.xlsx]

## Sheet: Illicit-extend drug-target netw
Drug	Target gene		The illicit-extended drug-target network
Loperamide	CACNA1A
Pregabalin	CACNA1A
Bepridil	CACNA1A
Verapamil	CACNA1A
Acetazolamide	CA2
Zonisamide	CA2
Hydrochlorothiazide	CA2
Methyclothiazide	CA2
Chlorothiazide	CA2
Bendroflumethiazide	CA2
Hydroflumethiazide	CA2
Dorzolamide	CA2
Topiramate	CA2
Trichlormethiazide	CA2
Quinethazone	CA2
Diazoxide	CA2
Benzthiazide	CA2
Ethoxzolamide	CA2
Ethinamate	CA2
Dichlorphenamide	CA2
Brinzolamide	CA2
Cyclothiazide	CA2
Methazolamide	CA2
Furosemide	CA2
Methamphetamine	SLC18A1
Ephedra	SLC18A1
MMDA	SLC18A1
L-Glutamic Acid	GRIN2D
Tenocyclidine	GRIN2D
Orphenadrine	GRIN2D
Meperidine	GRIN2D
4-Androstenedione	AKR1C3
Bimatoprost	AKR1C3
NADH	AKR1C3
Trilostane	HSD3B1
4-Androstenedione	HSD3B1
NADH	HSD3B1
Triazolam	GABRA3
Fludiazepam	GABRA3
Amobarbital	GABRA3
Thiopental	GABRA3
Zopiclone	GABRA3
Hexobarbital	GABRA3
Cinolazepam	GABRA3
Alprazolam	GABRA3
Zolpidem	GABRA3
Oxazepam	GABRA3
Adinazolam	GABRA3
Clonazepam	GABRA3
Clorazepate	GABRA3
Flunitrazepam	GABRA3
Clotiazepam	GABRA3
Aprobarbital	GABRA3
Temazepam	GABRA3
Ethchlorvynol	GABRA3
Barbital	GABRA3
Meprobamate	GABRA3
Quazepam	GABRA3
Midazolam	GABRA3
Chlordiazepoxide	GABRA3
Primidone	GABRA3
Bromazepam	GABRA3
Lorazepam	GABRA3
Prazepam	GABRA3
Eszopiclone	GABRA3
Phenobarbital	GABRA3
Barbituric acid derivative	GABRA3
Nitrazepam	GABRA3
Butethal	GABRA3
Diazepam	GABRA3
Talbutal	GABRA3
Butabarbital	GABRA3
Flurazepam	GABRA3
Metharbital	GABRA3
Heptabarbital	GABRA3
Methylphenobarbital	GABRA3
Clobazam	GABRA3
Estazolam	GABRA3
Flumazenil	GABRA3
Butalbital	GABRA3
Secobarbital	GABRA3
Halazepam	GABRA3
Pentobarbital	GABRA3
Triazolam	GABRB2
Fludiazepam	GABRB2
Propofol	GABRB2
Prazepam	GABRB2
Fospropofol	GABRB2
Cinolazepam	GABRB2
Alprazolam	GABRB2
Nitrazepam	GABRB2
Oxazepam	GABRB2
Adinazolam	GABRB2
Diazepam	GABRB2
Clonazepam	GABRB2
Clorazepate	GABRB2
Flurazepam	GABRB2
Clotiazepam	GABRB2
Clobazam	GABRB2
Estazolam	GABRB2
Temazepam	GABRB2
Ethchlorvynol	GABRB2
Midazolam	GABRB2
Chlordiazepoxide	GABRB2
Ginkgo biloba	GABRB2
Bromazepam	GABRB2
Lorazepam	GABRB2
Halazepam	GABRB2
Triazolam	GABRB3
Fludiazepam	GABRB3
Propofol	GABRB3
Prazepam	GABRB3
Ivermectin	GABRB3
Fospropofol	GABRB3
Cinolazepam	GABRB3
Alprazolam	GABRB3
Nitrazepam	GABRB3
Oxazepam	GABRB3
Adinazolam	GABRB3
Diazepam	GABRB3
Clonazepam	GABRB3
Clorazepate	GABRB3
Flurazepam	GABRB3
Clotiazepam	GABRB3
Clobazam	GABRB3
Estazolam	GABRB3
Temazepam	GABRB3
Quazepam	GABRB3
Ethchlorvynol	GABRB3
Midazolam	GABRB3
Chlordiazepoxide	GABRB3
Bromazepam	GABRB3
Piperazine	GABRB3
Lorazepam	GABRB3
Halazepam	GABRB3
Triazolam	GABRA5
Fludiazepam	GABRA5
Amobarbital	GABRA5
Thiopental	GABRA5
Zopiclone	GABRA5
Hexobarbital	GABRA5
Cinolazepam	GABRA5
Alprazolam	GABRA5
Oxazepam	GABRA5
Adinazolam	GABRA5
Clonazepam	GABRA5
Clorazepate	GABRA5
Flunitrazepam	GABRA5
Clotiazepam	GABRA5
Aprobarbital	GABRA5
Temazepam	GABRA5
Ethchlorvynol	GABRA5
Barbital	GABRA5
Meprobamate	GABRA5
Quazepam	GABRA5
Midazolam	GABRA5
Chlordiazepoxide	GABRA5
Primidone	GABRA5
Bromazepam	GABRA5
Lorazepam	GABRA5
Prazepam	GABRA5
Eszopiclone	GABRA5
Phenobarbital	GABRA5
Barbituric acid derivative	GABRA5
Nitrazepam	GABRA5
Butethal	GABRA5
Diazepam	GABRA5
Talbutal	GABRA5
Butabarbital	GABRA5
Flurazepam	GABRA5
Metharbital	GABRA5
Heptabarbital	GABRA5
Methylphenobarbital	GABRA5
Clobazam	GABRA5
Estazolam	GABRA5
Flumazenil	GABRA5
Butalbital	GABRA5
Secobarbital	GABRA5
Halazepam	GABRA5
Pentobarbital	GABRA5
Chlorpheniramine	SLC6A2
Amitriptyline	SLC6A2
Phendimetrazine	SLC6A2
Atomoxetine	SLC6A2
Dexmethylphenidate	SLC6A2
Amoxapine	SLC6A2
Methylphenidate	SLC6A2
Phentermine	SLC6A2
Desvenlafaxine	SLC6A2
Bupropion	SLC6A2
Paroxetine	SLC6A2
Levonordefrin	SLC6A2
Orphenadrine	SLC6A2
Debrisoquin	SLC6A2
Reboxetine	SLC6A2
Imipramine	SLC6A2
Duloxetine	SLC6A2
Mazindol	SLC6A2
Ergotamine	SLC6A2
3,4-Methylenedioxymethamphetamine	SLC6A2
Escitalopram	SLC6A2
Ginkgo biloba	SLC6A2
Clomipramine	SLC6A2
Diethylpropion	SLC6A2
Ephedra	SLC6A2
Dextroamphetamine	SLC6A2
Desipramine	SLC6A2
Guanethidine	SLC6A2
Pseudoephedrine	SLC6A2
Methamphetamine	SLC6A2
Milnacipran	SLC6A2
Protriptyline	SLC6A2
Tramadol	SLC6A2
Maprotiline	SLC6A2
Venlafaxine	SLC6A2
Nortriptyline	SLC6A2
MMDA	SLC6A2
Ephedrine	SLC6A2
Phenmetrazine	SLC6A2
Cocaine	SLC6A2
Guanadrel Sulfate	SLC6A2
Doxepin	SLC6A2
Mianserin	SLC6A2
Trimipramine	SLC6A2
Amineptine	SLC6A2
Sibutramine	SLC6A2
Nefazodone	SLC6A2
Amobarbital	CHRNA4
Thiopental	CHRNA4
Varenicline	CHRNA4
Phenobarbital	CHRNA4
Barbituric acid derivative	CHRNA4
Hexobarbital	CHRNA4
Butethal	CHRNA4
Talbutal	CHRNA4
Butabarbital	CHRNA4
Metharbital	CHRNA4
Methylphenobarbital	CHRNA4
Heptabarbital	CHRNA4
Nicotine	CHRNA4
Aprobarbital	CHRNA4
Barbital	CHRNA4
Butalbital	CHRNA4
Galantamine	CHRNA4
Primidone	CHRNA4
Secobarbital	CHRNA4
Pentobarbital	CHRNA4
Amitriptyline	OPRK1
Etorphine	OPRK1
Loperamide	OPRK1
Hydromorphone	OPRK1
Codeine	OPRK1
Naltrexone	OPRK1
Naloxone	OPRK1
Nalbuphine	OPRK1
Morphine	OPRK1
Diprenorphine	OPRK1
Oxycodone	OPRK1
Tramadol	OPRK1
Heroin	OPRK1
Sufentanil	OPRK1
Buprenorphine	OPRK1
Meperidine	OPRK1
Menthol	OPRK1
Fentanyl	OPRK1
Dezocine	OPRK1
Levorphanol	OPRK1
3-Methylfentanyl	OPRK1
Propoxyphene	OPRK1
Dihydromorphine	OPRK1
Pentazocine	OPRK1
Mirtazapine	OPRK1
Butorphanol	OPRK1
Remifentanil	OPRK1
Alvimopan	OPRK1
3-Methylthiofentanyl	OPRK1
Carfentanil	OPRK1
Haloperidol	GRIN2B
Memantine	GRIN2B
L-Glutamic Acid	GRIN2B
Tenocyclidine	GRIN2B
Felbamate	GRIN2B
Meperidine	GRIN2B
Triazolam	GABRA2
Fludiazepam	GABRA2
Amobarbital	GABRA2
Thiopental	GABRA2
Zopiclone	GABRA2
Hexobarbital	GABRA2
Cinolazepam	GABRA2
Alprazolam	GABRA2
Zolpidem	GABRA2
Oxazepam	GABRA2
Adinazolam	GABRA2
Clonazepam	GABRA2
Clorazepate	GABRA2
Flunitrazepam	GABRA2
Clotiazepam	GABRA2
Aprobarbital	GABRA2
Temazepam	GABRA2
Ethchlorvynol	GABRA2
Barbital	GABRA2
Meprobamate	GABRA2
Quazepam	GABRA2
Midazolam	GABRA2
Chlordiazepoxide	GABRA2
Primidone	GABRA2
Bromazepam	GABRA2
Lorazepam	GABRA2
Prazepam	GABRA2
Eszopiclone	GABRA2
Phenobarbital	GABRA2
Barbituric acid derivative	GABRA2
Nitrazepam	GABRA2
Butethal	GABRA2
Diazepam	GABRA2
Talbutal	GABRA2
Butabarbital	GABRA2
Quinidine barbiturate	GABRA2
Flurazepam	GABRA2
Metharbital	GABRA2
Heptabarbital	GABRA2
Methylphenobarbital	GABRA2
Clobazam	GABRA2
Estazolam	GABRA2
Flumazenil	GABRA2
Butalbital	GABRA2
Secobarbital	GABRA2
Halazepam	GABRA2
Pentobarbital	GABRA2
Anisotropine Methylbromide	CHRM1
Tiotropium	CHRM1
Nicardipine	CHRM1
Doxylamine	CHRM1
Promazine	CHRM1
Chlorprothixene	CHRM1
Flavoxate	CHRM1
Paroxetine	CHRM1
Buclizine	CHRM1
Triflupromazine	CHRM1
Atropine	CHRM1
Carbachol	CHRM1
Ziprasidone	CHRM1
Clozapine	CHRM1
Tridihexethyl	CHRM1
Darifenacin	CHRM1
Molindone	CHRM1
Tropicamide	CHRM1
Clidinium	CHRM1
Homatropine Methylbromide	CHRM1
Dicyclomine	CHRM1
Brompheniramine	CHRM1
Desipramine	CHRM1
Procyclidine	CHRM1
Pilocarpine	CHRM1
Aripiprazole	CHRM1
Ipratropium bromide	CHRM1
Flupenthixol	CHRM1
Methantheline	CHRM1
Cyproheptadine	CHRM1
Cryptenamine	CHRM1
Metixene	CHRM1
Trospium	CHRM1
Scopolamine	CHRM1
Doxepin	CHRM1
Oxyphencyclimine	CHRM1
Cevimeline	CHRM1
Olanzapine	CHRM1
Amitriptyline	CHRM1
Glycopyrrolate	CHRM1
Amoxapine	CHRM1
Methylscopolamine	CHRM1
Tolterodine	CHRM1
Disopyramide	CHRM1
Biperiden	CHRM1
Metoclopramide	CHRM1
Imipramine	CHRM1
Ethopropazine	CHRM1
Quetiapine	CHRM1
Cycrimine	CHRM1
Pirenzepine	CHRM1
Minaprine	CHRM1
Succinylcholine	CHRM1
Escitalopram	CHRM1
Oxybutynin	CHRM1
Fesoterodine	CHRM1
Trihexyphenidyl	CHRM1
Solifenacin	CHRM1
Propantheline	CHRM1
Maprotiline	CHRM1
Propiomazine	CHRM1
Methotrimeprazine	CHRM1
Benztropine	CHRM1
Promethazine	CHRM1
Nortriptyline	CHRM1
Mepenzolate	CHRM1
Benzquinamide	CHRM1
Cyclopentolate	CHRM1
Cocaine	CHRM1
Diphenidol	CHRM1
Hyoscyamine	CHRM1
Oxyphenonium	CHRM1
Methamphetamine	ADRA2C
Yohimbine	ADRA2C
Droxidopa	ADRA2C
Lisuride	ADRA2C
Clonidine	ADRA2C
Aripiprazole	ADRA2C
Pergolide	ADRA2C
Methotrimeprazine	ADRA2C
Bromocriptine	ADRA2C
Ropinirole	ADRA2C
Bethanidine	ADRA2C
Ziprasidone	ADRA2C
Brimonidine	ADRA2C
Tizanidine	ADRA2C
Clozapine	ADRA2C
Quetiapine	ADRA2C
Xylometazoline	ADRA2C
Pramipexole	ADRA2C
Doxepin	ADRA2C
Fenoldopam	ADRA2C
Risperidone	ADRA2C
Phenoxybenzamine	ADRA2C
Cabergoline	ADRA2C
Paliperidone	ADRA2C
Apomorphine	ADRA2C
Olanzapine	ADRA2C
Ephedra	ADRA2C
Norepinephrine	ADRA2C
L-Glutamic Acid	GRIN2C
Tenocyclidine	GRIN2C
Meperidine	GRIN2C
Glycine	GRIN2C
Propylhexedrine	SLC18A2
Ephedrine	SLC18A2
Methamphetamine	SLC18A2
Tetrabenazine	SLC18A2
Benzphetamine	SLC18A2
Reserpine	SLC18A2
Isometheptene	SLC18A2
3,4-Methylenedioxymethamphetamine	SLC18A2
Deserpidine	SLC18A2
4-Methoxyamphetamine	SLC18A2
Alseroxylon	SLC18A2
Amphetamine	SLC18A2
Ephedra	SLC18A2
MMDA	SLC18A2
Dextroamphetamine	SLC18A2
Amphetamine	CARTPT
Dihydrotestosterone	HSD17B1
4-Androstenedione	HSD17B1
NADH	HSD17B1
Androstanedione	HSD17B1
Clozapine	HTR6
Sertindole	HTR6
Dimethyltryptamine	HTR6
Quetiapine	HTR6
Ziprasidone	HTR6
Aripiprazole	HTR6
Olanzapine	HTR6
Phencyclidine	SIGMAR1
Dimethyltryptamine	SIGMAR1
Pentazocine	SIGMAR1
Dextromethorphan	SIGMAR1
Remoxipride	SIGMAR1
Amitriptyline	HTR2A
Dihydroergotoxine	HTR2A
Fluspirilene	HTR2A
Trazodone	HTR2A
Promazine	HTR2A
Methysergide	HTR2A
Remoxipride	HTR2A
Pergolide	HTR2A
Chlorprothixene	HTR2A
Loxapine	HTR2A
Paroxetine	HTR2A
Bromocriptine	HTR2A
Haloperidol	HTR2A
Ziprasidone	HTR2A
Imipramine	HTR2A
Clozapine	HTR2A
Cinitapride	HTR2A
Quetiapine	HTR2A
Pramipexole	HTR2A
Ergotamine	HTR2A
Minaprine	HTR2A
Molindone	HTR2A
3,4-Methylenedioxymethamphetamine	HTR2A
Mirtazapine	HTR2A
Paliperidone	HTR2A
Clomipramine	HTR2A
Chlorpromazine	HTR2A
Desipramine	HTR2A
Yohimbine	HTR2A
Thioridazine	HTR2A
Cyclobenzaprine	HTR2A
Lisuride	HTR2A
Aripiprazole	HTR2A
Methotrimeprazine	HTR2A
Propiomazine	HTR2A
Ropinirole	HTR2A
Flupenthixol	HTR2A
Dimethyltryptamine	HTR2A
Promethazine	HTR2A
Cyproheptadine	HTR2A
Amisulpride	HTR2A
Nortriptyline	HTR2A
MMDA	HTR2A
Donepezil	HTR2A
Thioproperazine	HTR2A
Doxepin	HTR2A
Zuclopenthixol	HTR2A
Pipotiazine	HTR2A
Sertindole	HTR2A
Risperidone	HTR2A
Fluoxetine	HTR2A
Cisapride	HTR2A
Epinastine	HTR2A
Mianserin	HTR2A
Cabergoline	HTR2A
Trimipramine	HTR2A
Mesoridazine	HTR2A
Apomorphine	HTR2A
Olanzapine	HTR2A
Thiothixene	HTR2A
Nefazodone	HTR2A
Acepromazine	HTR2A
Triazolam	GABRR1
Fludiazepam	GABRR1
Prazepam	GABRR1
Cinolazepam	GABRR1
Alprazolam	GABRR1
Nitrazepam	GABRR1
Oxazepam	GABRR1
Adinazolam	GABRR1
Diazepam	GABRR1
Clonazepam	GABRR1
Clorazepate	GABRR1
Flurazepam	GABRR1
Clotiazepam	GABRR1
Clobazam	GABRR1
Estazolam	GABRR1
Temazepam	GABRR1
Quazepam	GABRR1
Midazolam	GABRR1
Chlordiazepoxide	GABRR1
Picrotoxin	GABRR1
Bromazepam	GABRR1
Lorazepam	GABRR1
Halazepam	GABRR1
Ropivacaine	SCN10A
Hexylcaine	SCN10A
Bupivacaine	SCN10A
Oxybuprocaine	SCN10A
Chloroprocaine	SCN10A
Cocaine	SCN10A
Dibucaine	SCN10A
Procaine	SCN10A
Proparacaine	SCN10A
Levobupivacaine	SCN10A
Lidocaine	SCN10A
Benzocaine	SCN10A
Dyclonine	SCN10A
Mepivacaine	SCN10A
Orphenadrine	SCN10A
Triazolam	GABRB1
Fludiazepam	GABRB1
Prazepam	GABRB1
Lindane	GABRB1
Gamma Hydroxybutyric Acid	GABRB1
Cinolazepam	GABRB1
Alprazolam	GABRB1
Nitrazepam	GABRB1
Oxazepam	GABRB1
Adinazolam	GABRB1
Diazepam	GABRB1
Clonazepam	GABRB1
Clorazepate	GABRB1
Flurazepam	GABRB1
Clotiazepam	GABRB1
Clobazam	GABRB1
Estazolam	GABRB1
Temazepam	GABRB1
Quazepam	GABRB1
Ethchlorvynol	GABRB1
Midazolam	GABRB1
Chlordiazepoxide	GABRB1
Bromazepam	GABRB1
Lorazepam	GABRB1
Ketazolam	GABRB1
Halazepam	GABRB1
Propylhexedrine	TAAR1
Methamphetamine	TAAR1
Amphetamine	TAAR1
Dextroamphetamine	TAAR1
Methamphetamine	ADRA2B
Yohimbine	ADRA2B
Droxidopa	ADRA2B
Lisuride	ADRA2B
Clonidine	ADRA2B
Etomidate	ADRA2B
Aripiprazole	ADRA2B
Pergolide	ADRA2B
Methotrimeprazine	ADRA2B
Bromocriptine	ADRA2B
Ropinirole	ADRA2B
Bethanidine	ADRA2B
Ziprasidone	ADRA2B
Brimonidine	ADRA2B
Tizanidine	ADRA2B
Clozapine	ADRA2B
Quetiapine	ADRA2B
Xylometazoline	ADRA2B
Pramipexole	ADRA2B
Ergotamine	ADRA2B
Doxepin	ADRA2B
Epinephrine	ADRA2B
Fenoldopam	ADRA2B
Risperidone	ADRA2B
Phenoxybenzamine	ADRA2B
Cabergoline	ADRA2B
Trimipramine	ADRA2B
Paliperidone	ADRA2B
Apomorphine	ADRA2B
Olanzapine	ADRA2B
Ephedra	ADRA2B
Norepinephrine	ADRA2B
Triazolam	GABRD
Fludiazepam	GABRD
Prazepam	GABRD
Cinolazepam	GABRD
Alprazolam	GABRD
Nitrazepam	GABRD
Oxazepam	GABRD
Adinazolam	GABRD
Diazepam	GABRD
Clonazepam	GABRD
Clorazepate	GABRD
Flurazepam	GABRD
Clotiazepam	GABRD
Clobazam	GABRD
Estazolam	GABRD
Temazepam	GABRD
Quazepam	GABRD
Midazolam	GABRD
Chlordiazepoxide	GABRD
Bromazepam	GABRD
Ketazolam	GABRD
Lorazepam	GABRD
Halazepam	GABRD
Triazolam	GABRQ
Flurazepam	GABRQ
Clobazam	GABRQ
Temazepam	GABRQ
Alprazolam	GABRQ
Midazolam	GABRQ
Nitrazepam	GABRQ
Chlordiazepoxide	GABRQ
Oxazepam	GABRQ
Diazepam	GABRQ
Bromazepam	GABRQ
Clonazepam	GABRQ
Clorazepate	GABRQ
Lorazepam	GABRQ
Fluoxymesterone	PRLR
Somatropin recombinant	PRLR
Triazolam	GABRR2
Fludiazepam	GABRR2
Prazepam	GABRR2
Cinolazepam	GABRR2
Alprazolam	GABRR2
Nitrazepam	GABRR2
Oxazepam	GABRR2
Adinazolam	GABRR2
Diazepam	GABRR2
Clonazepam	GABRR2
Clorazepate	GABRR2
Flurazepam	GABRR2
Clotiazepam	GABRR2
Clobazam	GABRR2
Estazolam	GABRR2
Temazepam	GABRR2
Quazepam	GABRR2
Midazolam	GABRR2
Chlordiazepoxide	GABRR2
Bromazepam	GABRR2
Lorazepam	GABRR2
Halazepam	GABRR2
Fosphenytoin	SCN5A
Zonisamide	SCN5A
Riluzole	SCN5A
Indecainide	SCN5A
Verapamil	SCN5A
Disopyramide	SCN5A
Carbamazepine	SCN5A
Ajmaline	SCN5A
Procainamide	SCN5A
Aprindine	SCN5A
Prilocaine	SCN5A
Mexiletine	SCN5A
Phenytoin	SCN5A
Mephenytoin	SCN5A
Moricizine	SCN5A
Ethotoin	SCN5A
Quinidine barbiturate	SCN5A
Propafenone	SCN5A
Hexylcaine	SCN5A
Flecainide	SCN5A
Cocaine	SCN5A
Benzonatate	SCN5A
Dibucaine	SCN5A
Quinidine	SCN5A
Ranolazine	SCN5A
Oxcarbazepine	SCN5A
Lidocaine	SCN5A
Tocainide	SCN5A
Encainide	SCN5A
Amitriptyline	OPRD1
Etorphine	OPRD1
Loperamide	OPRD1
Dimethylthiambutene	OPRD1
Hydromorphone	OPRD1
Codeine	OPRD1
Naltrexone	OPRD1
Methadone	OPRD1
Naloxone	OPRD1
Nalbuphine	OPRD1
Morphine	OPRD1
Diprenorphine	OPRD1
Oxycodone	OPRD1
Tramadol	OPRD1
Diphenoxylate	OPRD1
Heroin	OPRD1
Sufentanil	OPRD1
Buprenorphine	OPRD1
Fentanyl	OPRD1
Oxymorphone	OPRD1
Levorphanol	OPRD1
3-Methylfentanyl	OPRD1
Propoxyphene	OPRD1
Dihydromorphine	OPRD1
Butorphanol	OPRD1
Remifentanil	OPRD1
Alvimopan	OPRD1
3-Methylthiofentanyl	OPRD1
Hydrocodone	OPRD1
Carfentanil	OPRD1
Triazolam	GABRG1
Fludiazepam	GABRG1
Prazepam	GABRG1
Cinolazepam	GABRG1
Alprazolam	GABRG1
Nitrazepam	GABRG1
Oxazepam	GABRG1
Adinazolam	GABRG1
Diazepam	GABRG1
Clonazepam	GABRG1
Clorazepate	GABRG1
Flurazepam	GABRG1
Clotiazepam	GABRG1
Clobazam	GABRG1
Estazolam	GABRG1
Temazepam	GABRG1
Quazepam	GABRG1
Midazolam	GABRG1
Chlordiazepoxide	GABRG1
Bromazepam	GABRG1
Ketazolam	GABRG1
Lorazepam	GABRG1
Halazepam	GABRG1
Amobarbital	GABRA1
Zopiclone	GABRA1
Alprazolam	GABRA1
Zolpidem	GABRA1
Adinazolam	GABRA1
Clorazepate	GABRA1
Methyprylon	GABRA1
Ethchlorvynol	GABRA1
Meprobamate	GABRA1
Glutethimide	GABRA1
Ethanol	GABRA1
Primidone	GABRA1
Desflurane	GABRA1
Bromazepam	GABRA1
Lorazepam	GABRA1
Ketazolam	GABRA1
Isoflurane	GABRA1
Phenobarbital	GABRA1
Nitrazepam	GABRA1
Talbutal	GABRA1
Diazepam	GABRA1
Butabarbital	GABRA1
Quinidine barbiturate	GABRA1
Sevoflurane	GABRA1
Flurazepam	GABRA1
Heptabarbital	GABRA1
Clobazam	GABRA1
Estazolam	GABRA1
Secobarbital	GABRA1
Halazepam	GABRA1
Pentobarbital	GABRA1
Fludiazepam	GABRA1
Triazolam	GABRA1
Dihydroergotoxine	GABRA1
Amoxapine	GABRA1
Thiopental	GABRA1
Hexobarbital	GABRA1
Enflurane	GABRA1
Cinolazepam	GABRA1
Zaleplon	GABRA1
Oxazepam	GABRA1
Topiramate	GABRA1
Clonazepam	GABRA1
Methohexital	GABRA1
Thiamylal	GABRA1
Clotiazepam	GABRA1
Aprobarbital	GABRA1
Temazepam	GABRA1
Quazepam	GABRA1
Barbital	GABRA1
Chlordiazepoxide	GABRA1
Midazolam	GABRA1
Ginkgo biloba	GABRA1
Eszopiclone	GABRA1
Prazepam	GABRA1
Barbituric acid derivative	GABRA1
Methoxyflurane	GABRA1
Halothane	GABRA1
Etomidate	GABRA1
Progabide	GABRA1
Butethal	GABRA1
Metharbital	GABRA1
Methylphenobarbital	GABRA1
Flumazenil	GABRA1
Butalbital	GABRA1
Picrotoxin	GABRA1
Trazodone	HTR2C
Promazine	HTR2C
Methysergide	HTR2C
Pergolide	HTR2C
Chlorprothixene	HTR2C
Loxapine	HTR2C
Bromocriptine	HTR2C
Ziprasidone	HTR2C
Fenfluramine	HTR2C
Clozapine	HTR2C
Quetiapine	HTR2C
Pramipexole	HTR2C
Minaprine	HTR2C
3,4-Methylenedioxymethamphetamine	HTR2C
Mirtazapine	HTR2C
Paliperidone	HTR2C
Clomipramine	HTR2C
Yohimbine	HTR2C
Lisuride	HTR2C
Aripiprazole	HTR2C
Tramadol	HTR2C
Ropinirole	HTR2C
Propiomazine	HTR2C
Methotrimeprazine	HTR2C
Cyproheptadine	HTR2C
Dexfenfluramine	HTR2C
Doxepin	HTR2C
Risperidone	HTR2C
Sertindole	HTR2C
Mianserin	HTR2C
Cabergoline	HTR2C
Apomorphine	HTR2C
Olanzapine	HTR2C
Nefazodone	HTR2C
Amobarbital	GRIA2
Thiopental	GRIA2
Phenobarbital	GRIA2
Barbituric acid derivative	GRIA2
Hexobarbital	GRIA2
Butethal	GRIA2
Talbutal	GRIA2
Butabarbital	GRIA2
Quinidine barbiturate	GRIA2
Metharbital	GRIA2
Aprobarbital	GRIA2
Methylphenobarbital	GRIA2
Heptabarbital	GRIA2
Barbital	GRIA2
Butalbital	GRIA2
Primidone	GRIA2
Secobarbital	GRIA2
L-Glutamic Acid	GRIA2
Pentobarbital	GRIA2
Amitriptyline	ADRA2A
Dihydroergotoxine	ADRA2A
Amoxapine	ADRA2A
Phentolamine	ADRA2A
Droxidopa	ADRA2A
Trazodone	ADRA2A
Pergolide	ADRA2A
Bromocriptine	ADRA2A
Methyldopa	ADRA2A
Bethanidine	ADRA2A
Ziprasidone	ADRA2A
Dexmedetomidine	ADRA2A
Apraclonidine	ADRA2A
Clozapine	ADRA2A
Quetiapine	ADRA2A
Xylometazoline	ADRA2A
Pramipexole	ADRA2A
Ergotamine	ADRA2A
Fenoldopam	ADRA2A
Dihydroergotamine	ADRA2A
Oxymetazoline	ADRA2A
Mirtazapine	ADRA2A
Paliperidone	ADRA2A
Ephedra	ADRA2A
Ergoloid mesylate	ADRA2A
Tolazoline	ADRA2A
Yohimbine	ADRA2A
Pseudoephedrine	ADRA2A
Methamphetamine	ADRA2A
Lisuride	ADRA2A
Clonidine	ADRA2A
Aripiprazole	ADRA2A
Guanabenz	ADRA2A
Methotrimeprazine	ADRA2A
Ropinirole	ADRA2A
Brimonidine	ADRA2A
Tizanidine	ADRA2A
Guanfacine	ADRA2A
Benzphetamine	ADRA2A
Naphazoline	ADRA2A
Doxepin	ADRA2A
Epinephrine	ADRA2A
Zuclopenthixol	ADRA2A
Phenoxybenzamine	ADRA2A
Risperidone	ADRA2A
Dipivefrin	ADRA2A
4-Methoxyamphetamine	ADRA2A
Epinastine	ADRA2A
Mianserin	ADRA2A
Lofexidine	ADRA2A
Cabergoline	ADRA2A
Apomorphine	ADRA2A
Phenylpropanolamine	ADRA2A
Olanzapine	ADRA2A
Nefazodone	ADRA2A
Propericiazine	ADRA2A
Norepinephrine	ADRA2A
Chlorpheniramine	SLC6A4
Amitriptyline	SLC6A4
Atomoxetine	SLC6A4
Dexmethylphenidate	SLC6A4
Amoxapine	SLC6A4
Methylphenidate	SLC6A4
Trazodone	SLC6A4
Citalopram	SLC6A4
Phentermine	SLC6A4
Desvenlafaxine	SLC6A4
Paroxetine	SLC6A4
Fenfluramine	SLC6A4
Imipramine	SLC6A4
Duloxetine	SLC6A4
Mazindol	SLC6A4
Minaprine	SLC6A4
3,4-Methylenedioxymethamphetamine	SLC6A4
Escitalopram	SLC6A4
Fluvoxamine	SLC6A4
Clomipramine	SLC6A4
Ephedra	SLC6A4
Desipramine	SLC6A4
Pseudoephedrine	SLC6A4
Methamphetamine	SLC6A4
Sertraline	SLC6A4
Verapamil	SLC6A4
Milnacipran	SLC6A4
Protriptyline	SLC6A4
Tramadol	SLC6A4
Venlafaxine	SLC6A4
Nortriptyline	SLC6A4
MMDA	SLC6A4
Cocaine	SLC6A4
Dexfenfluramine	SLC6A4
Doxepin	SLC6A4
Vilazodone	SLC6A4
Mianserin	SLC6A4
Fluoxetine	SLC6A4
4-Methoxyamphetamine	SLC6A4
Trimipramine	SLC6A4
Amineptine	SLC6A4
Dextromethorphan	SLC6A4
Sibutramine	SLC6A4
Nefazodone	SLC6A4
Phendimetrazine	ADRA1A
Nicardipine	ADRA1A
Carvedilol	ADRA1A
Phentolamine	ADRA1A
Trazodone	ADRA1A
Promazine	ADRA1A
Nicergoline	ADRA1A
Levonordefrin	ADRA1A
Bromocriptine	ADRA1A
Phenylephrine	ADRA1A
Ziprasidone	ADRA1A
Apraclonidine	ADRA1A
Clozapine	ADRA1A
Midodrine	ADRA1A
Xylometazoline	ADRA1A
Doxazosin	ADRA1A
Prazosin	ADRA1A
Droperidol	ADRA1A
Ergoloid mesylate	ADRA1A
Dextroamphetamine	ADRA1A
Chlorpromazine	ADRA1A
Desipramine	ADRA1A
Pseudoephedrine	ADRA1A
Ergonovine	ADRA1A
Aripiprazole	ADRA1A
Flupenthixol	ADRA1A
Dapiprazole	ADRA1A
Alfuzosin	ADRA1A
Tamsulosin	ADRA1A
Metaraminol	ADRA1A
Ephedrine	ADRA1A
Benzphetamine	ADRA1A
Naphazoline	ADRA1A
Doxepin	ADRA1A
Phenoxybenzamine	ADRA1A
Dipivefrin	ADRA1A
Epinastine	ADRA1A
Trimipramine	ADRA1A
Olanzapine	ADRA1A
Nefazodone	ADRA1A
Norepinephrine	ADRA1A
Amitriptyline	ADRA1A
Dihydroergotoxine	ADRA1A
Amoxapine	ADRA1A
Droxidopa	ADRA1A
Isometheptene	ADRA1A
Pergolide	ADRA1A
Terazosin	ADRA1A
Labetalol	ADRA1A
Imipramine	ADRA1A
Quetiapine	ADRA1A
Ergotamine	ADRA1A
Methoxamine	ADRA1A
Escitalopram	ADRA1A
Oxymetazoline	ADRA1A
Paliperidone	ADRA1A
Tolazoline	ADRA1A
Trifluoperazine	ADRA1A
Thioridazine	ADRA1A
Bevantolol	ADRA1A
Mephentermine	ADRA1A
Maprotiline	ADRA1A
Propiomazine	ADRA1A
Methotrimeprazine	ADRA1A
Promethazine	ADRA1A
Nortriptyline	ADRA1A
Thioproperazine	ADRA1A
Epinephrine	ADRA1A
Zuclopenthixol	ADRA1A
Risperidone	ADRA1A
Sertindole	ADRA1A
4-Methoxyamphetamine	ADRA1A
Phenylpropanolamine	ADRA1A
Acepromazine	ADRA1A
Triazolam	GABRP
Fludiazepam	GABRP
Prazepam	GABRP
Cinolazepam	GABRP
Alprazolam	GABRP
Nitrazepam	GABRP
Oxazepam	GABRP
Adinazolam	GABRP
Diazepam	GABRP
Clonazepam	GABRP
Clorazepate	GABRP
Flurazepam	GABRP
Clotiazepam	GABRP
Clobazam	GABRP
Estazolam	GABRP
Temazepam	GABRP
Quazepam	GABRP
Midazolam	GABRP
Chlordiazepoxide	GABRP
Bromazepam	GABRP
Lorazepam	GABRP
Halazepam	GABRP
Triazolam	GABRE
Fludiazepam	GABRE
Prazepam	GABRE
Cinolazepam	GABRE
Alprazolam	GABRE
Nitrazepam	GABRE
Oxazepam	GABRE
Adinazolam	GABRE
Diazepam	GABRE
Clonazepam	GABRE
Clorazepate	GABRE
Flurazepam	GABRE
Clotiazepam	GABRE
Clobazam	GABRE
Estazolam	GABRE
Temazepam	GABRE
Quazepam	GABRE
Midazolam	GABRE
Chlordiazepoxide	GABRE
Bromazepam	GABRE
Ketazolam	GABRE
Lorazepam	GABRE
Halazepam	GABRE
Diprenorphine	TRIM13
Etorphine	TRIM13
Dihydromorphine	TRIM13
Memantine	GRIN2A
L-Glutamic Acid	GRIN2A
Tenocyclidine	GRIN2A
Halothane	GRIN2A
Felbamate	GRIN2A
Meperidine	GRIN2A
Glycine	GRIN2A
L-Glutamic Acid	GRIN3B
Tenocyclidine	GRIN3B
Halothane	GRIN3B
Orphenadrine	GRIN3B
Glycine	GRIN3B
Chlorpheniramine	SLC6A3
Dexmethylphenidate	SLC6A3
Methylphenidate	SLC6A3
Chloroprocaine	SLC6A3
Phentermine	SLC6A3
Modafinil	SLC6A3
Diphenylpyraline	SLC6A3
Bupropion	SLC6A3
Duloxetine	SLC6A3
Mazindol	SLC6A3
3,4-Methylenedioxymethamphetamine	SLC6A3
Escitalopram	SLC6A3
Amphetamine	SLC6A3
Diethylpropion	SLC6A3
Ephedra	SLC6A3
Dextroamphetamine	SLC6A3
Pseudoephedrine	SLC6A3
Methamphetamine	SLC6A3
Sertraline	SLC6A3
Benztropine	SLC6A3
Venlafaxine	SLC6A3
Lisdexamfetamine	SLC6A3
MMDA	SLC6A3
Phenmetrazine	SLC6A3
Cocaine	SLC6A3
Benzphetamine	SLC6A3
Procaine	SLC6A3
4-Methoxyamphetamine	SLC6A3
Fencamfamine	SLC6A3
Trimipramine	SLC6A3
Dopamine	SLC6A3
Sibutramine	SLC6A3
Nefazodone	SLC6A3
Triazolam	GABRR3
Fludiazepam	GABRR3
Prazepam	GABRR3
Cinolazepam	GABRR3
Alprazolam	GABRR3
Nitrazepam	GABRR3
Oxazepam	GABRR3
Adinazolam	GABRR3
Diazepam	GABRR3
Clonazepam	GABRR3
Clorazepate	GABRR3
Flurazepam	GABRR3
Clotiazepam	GABRR3
Clobazam	GABRR3
Estazolam	GABRR3
Temazepam	GABRR3
Quazepam	GABRR3
Midazolam	GABRR3
Chlordiazepoxide	GABRR3
Bromazepam	GABRR3
Lorazepam	GABRR3
Halazepam	GABRR3
Zonisamide	SCN11A
Cocaine	SCN11A
Acetazolamide	CA1
Amlodipine	CA1
Zonisamide	CA1
Hydrochlorothiazide	CA1
Methyclothiazide	CA1
Chlorothiazide	CA1
Bendroflumethiazide	CA1
Hydroflumethiazide	CA1
Dorzolamide	CA1
Trichlormethiazide	CA1
Quinethazone	CA1
Diazoxide	CA1
Benzthiazide	CA1
Ethoxzolamide	CA1
Ethinamate	CA1
Dichlorphenamide	CA1
Brinzolamide	CA1
Cyclothiazide	CA1
Methazolamide	CA1
Methocarbamol	CA1
Rimonabant	CNR1
Dronabinol	CNR1
Nabilone	CNR1
Amoxapine	DRD2
Fluspirilene	DRD2
Promazine	DRD2
Acetophenazine	DRD2
Remoxipride	DRD2
Pergolide	DRD2
Chlorprothixene	DRD2
Loxapine	DRD2
Triflupromazine	DRD2
Metoclopramide	DRD2
Bromocriptine	DRD2
Amantadine	DRD2
Haloperidol	DRD2
Ziprasidone	DRD2
Prochlorperazine	DRD2
Domperidone	DRD2
Clozapine	DRD2
Thiethylperazine	DRD2
Quetiapine	DRD2
Rotigotine Transdermal Patch	DRD2
Pramipexole	DRD2
Alizapride	DRD2
Ergotamine	DRD2
Minaprine	DRD2
Molindone	DRD2
Paliperidone	DRD2
Droperidol	DRD2
Perphenazine	DRD2
Chlorpromazine	DRD2
Yohimbine	DRD2
Fluphenazine	DRD2
Trifluoperazine	DRD2
Thioridazine	DRD2
Cinnarizine	DRD2
Lisuride	DRD2
Aripiprazole	DRD2
Methotrimeprazine	DRD2
Propiomazine	DRD2
Flupenthixol	DRD2
Ropinirole	DRD2
Promethazine	DRD2
Sulpiride	DRD2
Amisulpride	DRD2
Pimozide	DRD2
Ketamine	DRD2
Thioproperazine	DRD2
Carphenazine	DRD2
Buspirone	DRD2
Doxepin	DRD2
Rolicyclidine	DRD2
Zuclopenthixol	DRD2
Pipotiazine	DRD2
Sertindole	DRD2
Risperidone	DRD2
Levodopa	DRD2
Cabergoline	DRD2
Trimipramine	DRD2
Mesoridazine	DRD2
Apomorphine	DRD2
Dopamine	DRD2
Olanzapine	DRD2
Thiothixene	DRD2
Acepromazine	DRD2
Amitriptyline	CHRM2
Anisotropine Methylbromide	CHRM2
Tiotropium	CHRM2
Nicardipine	CHRM2
Gallamine Triethiodide	CHRM2
Methylscopolamine	CHRM2
Tolterodine	CHRM2
Promazine	CHRM2
Chlorprothixene	CHRM2
Flavoxate	CHRM2
Paroxetine	CHRM2
Disopyramide	CHRM2
Triflupromazine	CHRM2
Bethanechol	CHRM2
Atropine	CHRM2
Carbachol	CHRM2
Ziprasidone	CHRM2
Imipramine	CHRM2
Clozapine	CHRM2
Ethopropazine	CHRM2
Quetiapine	CHRM2
Tridihexethyl	CHRM2
Darifenacin	CHRM2
Succinylcholine	CHRM2
Tropicamide	CHRM2
Pipecuronium	CHRM2
Homatropine Methylbromide	CHRM2
Dicyclomine	CHRM2
Oxybutynin	CHRM2
Brompheniramine	CHRM2
Desipramine	CHRM2
Fesoterodine	CHRM2
Procyclidine	CHRM2
Pilocarpine	CHRM2
Trihexyphenidyl	CHRM2
Solifenacin	CHRM2
Aripiprazole	CHRM2
Pancuronium	CHRM2
Methotrimeprazine	CHRM2
Propiomazine	CHRM2
Maprotiline	CHRM2
Ipratropium bromide	CHRM2
Promethazine	CHRM2
Cyproheptadine	CHRM2
Dimethindene	CHRM2
Cryptenamine	CHRM2
Nortriptyline	CHRM2
Doxacurium chloride	CHRM2
Metixene	CHRM2
Scopolamine	CHRM2
Rocuronium	CHRM2
Cocaine	CHRM2
Benzquinamide	CHRM2
Metocurine	CHRM2
Doxepin	CHRM2
Mivacurium	CHRM2
Oxyphencyclimine	CHRM2
Diphenidol	CHRM2
Hyoscyamine	CHRM2
Olanzapine	CHRM2
Dronabinol	CNR2
Nabilone	CNR2
Amobarbital	CHRNA7
Thiopental	CHRNA7
Varenicline	CHRNA7
Phenobarbital	CHRNA7
Barbituric acid derivative	CHRNA7
Hexobarbital	CHRNA7
Butethal	CHRNA7
Talbutal	CHRNA7
Butabarbital	CHRNA7
Metharbital	CHRNA7
Methylphenobarbital	CHRNA7
Heptabarbital	CHRNA7
Nicotine	CHRNA7
Aprobarbital	CHRNA7
Barbital	CHRNA7
Butalbital	CHRNA7
Galantamine	CHRNA7
Primidone	CHRNA7
Secobarbital	CHRNA7
Pentobarbital	CHRNA7
Amobarbital	GRIK2
Thiopental	GRIK2
Phenobarbital	GRIK2
Barbituric acid derivative	GRIK2
Hexobarbital	GRIK2
Butethal	GRIK2
Talbutal	GRIK2
Butabarbital	GRIK2
Metharbital	GRIK2
Methylphenobarbital	GRIK2
Heptabarbital	GRIK2
Aprobarbital	GRIK2
Barbital	GRIK2
Butalbital	GRIK2
Primidone	GRIK2
Secobarbital	GRIK2
L-Glutamic Acid	GRIK2
Pentobarbital	GRIK2
Triazolam	GABRA4
Amobarbital	GABRA4
Thiopental	GABRA4
Hexobarbital	GABRA4
Alprazolam	GABRA4
Oxazepam	GABRA4
Clonazepam	GABRA4
Clorazepate	GABRA4
Flunitrazepam	GABRA4
Aprobarbital	GABRA4
Temazepam	GABRA4
Ethchlorvynol	GABRA4
Meprobamate	GABRA4
Barbital	GABRA4
Midazolam	GABRA4
Chlordiazepoxide	GABRA4
Primidone	GABRA4
Bromazepam	GABRA4
Lorazepam	GABRA4
Barbituric acid derivative	GABRA4
Phenobarbital	GABRA4
Nitrazepam	GABRA4
Butethal	GABRA4
Talbutal	GABRA4
Butabarbital	GABRA4
Flurazepam	GABRA4
Metharbital	GABRA4
Clobazam	GABRA4
Heptabarbital	GABRA4
Methylphenobarbital	GABRA4
Butalbital	GABRA4
Secobarbital	GABRA4
Pentobarbital	GABRA4
Phenelzine	MAOA
Methamphetamine	MAOA
Pargyline	MAOA
Zonisamide	MAOA
Selegiline	MAOA
Tranylcypromine	MAOA
Isocarboxazid	MAOA
Minaprine	MAOA
Phentermine	MAOA
4-Methoxyamphetamine	MAOA
Moclobemide	MAOA
Ephedra	MAOA
MMDA	MAOA
Triazolam	TSPO
Flunitrazepam	TSPO
Eszopiclone	TSPO
Zopiclone	TSPO
Temazepam	TSPO
Chlormezanone	TSPO
Alprazolam	TSPO
Zaleplon	TSPO
Diazepam	TSPO
Clonazepam	TSPO
Clorazepate	TSPO
Ketazolam	TSPO
Lorazepam	TSPO
Etorphine	OPRL1
Chloroprocaine	GRIN3A
Methadone	GRIN3A
Acamprosate	GRIN3A
Tenocyclidine	GRIN3A
Halothane	GRIN3A
Felbamate	GRIN3A
Tramadol	GRIN3A
Amantadine	GRIN3A
Orphenadrine	GRIN3A
Ketamine	GRIN3A
Phencyclidine	GRIN3A
Ethopropazine	GRIN3A
Memantine	GRIN3A
Rolicyclidine	GRIN3A
Procaine	GRIN3A
Ethanol	GRIN3A
Dextromethorphan	GRIN3A
L-Glutamic Acid	GRIN3A
Phendimetrazine	ADRA1B
Nicardipine	ADRA1B
Droxidopa	ADRA1B
Promazine	ADRA1B
Modafinil	ADRA1B
Pergolide	ADRA1B
Bromocriptine	ADRA1B
Phenylephrine	ADRA1B
Terazosin	ADRA1B
Ziprasidone	ADRA1B
Labetalol	ADRA1B
Clozapine	ADRA1B
Midodrine	ADRA1B
Quetiapine	ADRA1B
Xylometazoline	ADRA1B
Ergotamine	ADRA1B
Methoxamine	ADRA1B
Doxazosin	ADRA1B
Paliperidone	ADRA1B
Prazosin	ADRA1B
Dextroamphetamine	ADRA1B
Chlorpromazine	ADRA1B
Thioridazine	ADRA1B
Aripiprazole	ADRA1B
Propiomazine	ADRA1B
Methotrimeprazine	ADRA1B
Dapiprazole	ADRA1B
Alfuzosin	ADRA1B
Lisdexamfetamine	ADRA1B
Tamsulosin	ADRA1B
Thioproperazine	ADRA1B
Doxepin	ADRA1B
Epinephrine	ADRA1B
Risperidone	ADRA1B
Sertindole	ADRA1B
Trimipramine	ADRA1B
Olanzapine	ADRA1B
Acepromazine	ADRA1B
Norepinephrine	ADRA1B
Propericiazine	ADRA1B
Nefazodone	ADRA1B
Desonide	NR3C1
Cortisone acetate	NR3C1
Hydrocortamate	NR3C1
Diflorasone	NR3C1
Prednisolone	NR3C1
Fluocinonide	NR3C1
Betamethasone	NR3C1
Fluorometholone	NR3C1
Megestrol	NR3C1
Flurandrenolide	NR3C1
Dexamethasone	NR3C1
Fluoxymesterone	NR3C1
Triamcinolone	NR3C1
Mometasone	NR3C1
Rimexolone	NR3C1
Flumethasone Pivalate	NR3C1
Fluticasone Propionate	NR3C1
Halobetasol Propionate	NR3C1
Loteprednol	NR3C1
Flunisolide	NR3C1
Mifepristone	NR3C1
Clocortolone	NR3C1
Difluprednate	NR3C1
Ciclesonide	NR3C1
Fluocinolone Acetonide	NR3C1
Budesonide	NR3C1
Amcinonide	NR3C1
Prednisone	NR3C1
Alclometasone	NR3C1
Desoximetasone	NR3C1
Methylprednisolone	NR3C1
Hydrocortisone	NR3C1
Clobetasol	NR3C1
Paramethasone	NR3C1
Fludrocortisone	NR3C1
Medrysone	NR3C1
Prednicarbate	NR3C1
Beclomethasone	NR3C1
Etorphine	POMC
Loperamide	POMC
Dihydromorphine	POMC
Testosterone	AR
Delta1-dihydrotestosterone	AR
Drospirenone	AR
Oxandrolone	AR
Flutamide	AR
Dromostanolone	AR
Nilutamide	AR
Nandrolone phenpropionate	AR
Nandrolone decanoate	AR
Spironolactone	AR
Fludrocortisone	AR
Fluoxymesterone	AR
Cyproterone	AR
Testosterone Propionate	AR
Dihydrotestosterone	AR
Bicalutamide	AR
Methyltestosterone	AR
Danazol	AR
Calusterone	AR
Levonorgestrel	AR
Boldenone	AR
Lisuride	HTR2B
Eletriptan	HTR2B
Methysergide	HTR2B
Pergolide	HTR2B
Chlorprothixene	HTR2B
Triflupromazine	HTR2B
Bromocriptine	HTR2B
Ropinirole	HTR2B
Fenfluramine	HTR2B
Pramipexole	HTR2B
Minaprine	HTR2B
Doxepin	HTR2B
3,4-Methylenedioxymethamphetamine	HTR2B
Dihydroergotamine	HTR2B
Cabergoline	HTR2B
Clomipramine	HTR2B
Apomorphine	HTR2B
Triazolam	GABRG2
Fludiazepam	GABRG2
Prazepam	GABRG2
Cinolazepam	GABRG2
Alprazolam	GABRG2
Nitrazepam	GABRG2
Oxazepam	GABRG2
Adinazolam	GABRG2
Diazepam	GABRG2
Clonazepam	GABRG2
Clorazepate	GABRG2
Flurazepam	GABRG2
Clotiazepam	GABRG2
Clobazam	GABRG2
Estazolam	GABRG2
Temazepam	GABRG2
Quazepam	GABRG2
Midazolam	GABRG2
Chlordiazepoxide	GABRG2
Ginkgo biloba	GABRG2
Bromazepam	GABRG2
Lorazepam	GABRG2
Halazepam	GABRG2
Phenelzine	MAOB
Methamphetamine	MAOB
Pargyline	MAOB
Zonisamide	MAOB
Selegiline	MAOB
Tranylcypromine	MAOB
Isocarboxazid	MAOB
Phentermine	MAOB
Rasagiline	MAOB
4-Methoxyamphetamine	MAOB
Ephedra	MAOB
MMDA	MAOB
Norgestimate	ESR1
Chlorotrianisene	ESR1
Estropipate	ESR1
Diethylstilbestrol	ESR1
Quinestrol	ESR1
Estramustine	ESR1
Estriol	ESR1
Fluoxymesterone	ESR1
Medroxyprogesterone	ESR1
Norgestrel	ESR1
Levonorgestrel	ESR1
Mestranol	ESR1
Estrone	ESR1
Melatonin	ESR1
Naloxone	ESR1
Norelgestromin	ESR1
Ethinyl Estradiol	ESR1
Trilostane	ESR1
Tamoxifen	ESR1
Dienestrol	ESR1
Toremifene	ESR1
Progesterone	ESR1
Clomifene	ESR1
Conjugated Estrogens	ESR1
Ethynodiol Diacetate	ESR1
Desogestrel	ESR1
Raloxifene	ESR1
Etonogestrel	ESR1
Allylestrenol	ESR1
Danazol	ESR1
Fulvestrant	ESR1
Estradiol	ESR1
Triazolam	GABRA6
Amobarbital	GABRA6
Thiopental	GABRA6
Hexobarbital	GABRA6
Alprazolam	GABRA6
Oxazepam	GABRA6
Clorazepate	GABRA6
Flunitrazepam	GABRA6
Aprobarbital	GABRA6
Temazepam	GABRA6
Ethchlorvynol	GABRA6
Meprobamate	GABRA6
Barbital	GABRA6
Midazolam	GABRA6
Chlordiazepoxide	GABRA6
Primidone	GABRA6
Bromazepam	GABRA6
Lorazepam	GABRA6
Barbituric acid derivative	GABRA6
Phenobarbital	GABRA6
Nitrazepam	GABRA6
Talbutal	GABRA6
Butethal	GABRA6
Butabarbital	GABRA6
Flurazepam	GABRA6
Metharbital	GABRA6
Clobazam	GABRA6
Heptabarbital	GABRA6
Methylphenobarbital	GABRA6
Butalbital	GABRA6
Secobarbital	GABRA6
Pentobarbital	GABRA6
Triazolam	GABRG3
Fludiazepam	GABRG3
Prazepam	GABRG3
Cinolazepam	GABRG3
Alprazolam	GABRG3
Nitrazepam	GABRG3
Oxazepam	GABRG3
Adinazolam	GABRG3
Diazepam	GABRG3
Clonazepam	GABRG3
Clorazepate	GABRG3
Flurazepam	GABRG3
Clotiazepam	GABRG3
Clobazam	GABRG3
Estazolam	GABRG3
Temazepam	GABRG3
Quazepam	GABRG3
Midazolam	GABRG3
Chlordiazepoxide	GABRG3
Bromazepam	GABRG3
Lorazepam	GABRG3
Halazepam	GABRG3
Loperamide	OPRM1
Dimethylthiambutene	OPRM1
Hydromorphone	OPRM1
Naltrexone	OPRM1
Alfentanil	OPRM1
Diphenoxylate	OPRM1
Sufentanil	OPRM1
Buprenorphine	OPRM1
Ethylmorphine	OPRM1
Levallorphan	OPRM1
Dezocine	OPRM1
Methadyl Acetate	OPRM1
Oxymorphone	OPRM1
3-Methylfentanyl	OPRM1
Propoxyphene	OPRM1
Butorphanol	OPRM1
Remifentanil	OPRM1
Anileridine	OPRM1
Alvimopan	OPRM1
Ondansetron	OPRM1
3-Methylthiofentanyl	OPRM1
Hydrocodone	OPRM1
Carfentanil	OPRM1
Etorphine	OPRM1
Codeine	OPRM1
Naloxone	OPRM1
Methadone	OPRM1
Nalbuphine	OPRM1
Morphine	OPRM1
Diprenorphine	OPRM1
Tramadol	OPRM1
Oxycodone	OPRM1
Heroin	OPRM1
Fentanyl	OPRM1
Levomethadyl Acetate	OPRM1
Levorphanol	OPRM1
Dihydromorphine	OPRM1
Pentazocine	OPRM1
